# Supplementary material for: Mechanistic models of signaling pathways deconvolute the glioblastoma single-cell functional landscape
Source: NAR Cancer. 2020 Jun 25;2(2):zcaa011. doi: 10.1093/narcan/zcaa011 (PMC8210212; doi:10.1093/narcan/zcaa011)
Supplement: zcaa011_Supplemental_Files [file narcancer_2_2_zcaa011_s5.zip]

Archive with 3 entries (3 files):
- Supplementary Figures 1-5.pdf
- Supplementary table 1.R1.xlsx
- Supplementary Table 2.xlsx
