# Supplementary material for: Mechanistic models of signaling pathways deconvolute the glioblastoma single-cell functional landscape
Source: NAR Cancer. 2020 Jun 25;2(2):zcaa011. doi: 10.1093/narcan/zcaa011 (PMC8210212; doi:10.1093/narcan/zcaa011)
Supplement: zcaa011_Supplemental_Files [file narcancer_2_2_zcaa011_s5.zip › Supplementary table 1.R1.xlsx]

## Sheet: Legend
Supplementary Table 1. List of signaling circuits differentially activated between any of the neoplastic clusters and the normal cells. First column contain the names of the circuits (named as pathway:effector), the second column labeled as Log FC contains the logarithm of the fold change between the average signaling value in neoplastic cells and in the normal (neural) cells, the third column la…

## Sheet: neop 1
Circuit name (pathway:effector)	logFC	Ave. Expr	Moderated t	P-Value	adj.P-Val	Hallmarks	Uniprot	GO	% imputed genes	# genes/circuit
Apoptosis: TUBA1B	0.122236	0.249676	19.8225	1.93e-72	2.1e-69				73.4807	10
Leukocyte transendothelial migration: CDH5	5.51e-05	1.94e-05	17.2986	7.69e-58	8.35e-55	INDUCING.ANGIOGENESIS	Cell adhesion		84.4748	5
Regulation of actin cytoskeleton: GSN	-0.0674401	0.0905336	-14.7032	7.2e-44	7.81e-41		Cilium biogenesis/degradation	actin filament polymerization, actin filament severing	76.0184	10
Glutamatergic synapse: GRIA1	-0.150719	0.249416	-14.3041	7.78e-42	8.43e-39		Ligand-gated ion channel, Ion channel, Ion transport, Transport	ionotropic glutamate receptor signaling pathway	86.5004	4
Focal adhesion: FLNA ITGB1 ITGA11	-0.0105477	0.0121189	-13.7862	3.01e-39	3.26e-36		Myogenesis, Differentiation, Cell adhesion, Host-virus interaction, Cell shape, Neurogenesis	positive regulation of establishment of protein localization to plasma membrane, leukocyte cell-cell adhesion, regulation of collagen catabolic process, cell-matrix adhesion, substrate adhesion-dependent cell spreading, integrin-mediated signaling pathway, protein folding, hemidesmosome assembly, response to wounding, osteoblast differentiation, positive regulation of phosphoprotein phosphatase a…	89.0069	68
Axon guidance: CFL1	0.00036399	0.001622	13.593	2.68e-38	2.9e-35				82.3358	31
Oxytocin signaling pathway: MYL9 ACTB	1.15e-05	2.17e-05	13.5003	7.6e-38	8.22e-35			ATP-dependent chromatin remodeling	66.7461	34
Axon guidance: CFL1*	0.00027477	0.0012519	13.4657	1.12e-37	1.21e-34				67.953	7
Fc gamma R-mediated phagocytosis: CFL1	0.00043726	0.00200596	13.4367	1.55e-37	1.67e-34				67.4715	30
Tight junction: TJP1 YBX3 CDK4	-0.0007711	0.00117757	-13.3699	3.27e-37	3.52e-34		Transcription regulation, Transcription, Cell division, Cell cycle	positive regulation of G2/M transition of mitotic cell cycle, negative regulation of cell cycle arrest, protein phosphorylation	80.7343	11
Focal adhesion: ACTN4 ITGB1 ITGA11	-0.0113677	0.0130291	-12.7137	4.37e-34	4.71e-31		Protein transport, Transport, Cell adhesion, Host-virus interaction, Cell shape, Neurogenesis, Differentiation	peroxisome proliferator activated receptor signaling pathway, retinoic acid receptor signaling pathway, positive regulation of cellular component movement, regulation of nucleic acid-templated transcription, microspike assembly, positive regulation of potassium ion transport, positive regulation of potassium ion transmembrane transporter activity, protein homotetramerization, positive regulation …	88.9679	69
Adherens junction: ACTB	-0.0765061	0.20496	-12.5746	1.95e-33	2.1e-30			ATP-dependent chromatin remodeling	67.0262	21
Fc gamma R-mediated phagocytosis: MARCKS	-0.00011866	0.00041295	-12.2407	6.73e-32	7.24e-29				75.7391	41
Tight junction: CTNNA1 ACTB ACTN4	-0.016518	0.0171577	-11.7223	1.44e-29	1.55e-26		Cell adhesion, Differentiation, Protein transport, Transport	cellular response to indole-3-methanol, ATP-dependent chromatin remodeling, peroxisome proliferator activated receptor signaling pathway, retinoic acid receptor signaling pathway, positive regulation of cellular component movement, regulation of nucleic acid-templated transcription, microspike assembly, positive regulation of potassium ion transport, positive regulation of potassium ion transmemb…	69.4463	14
Focal adhesion: TLN1 ITGB1 ITGA11	-0.00207234	0.00291572	-11.6439	3.2e-29	3.43e-26		Host-virus interaction, Cell adhesion, Cell shape, Neurogenesis, Differentiation	positive regulation of establishment of protein localization to plasma membrane, leukocyte cell-cell adhesion, regulation of collagen catabolic process, cell-matrix adhesion, substrate adhesion-dependent cell spreading, integrin-mediated signaling pathway, protein folding, hemidesmosome assembly, response to wounding, osteoblast differentiation, positive regulation of phosphoprotein phosphatase a…	87.0927	111
PPAR signaling pathway: MMP1	4.63e-05	5.26e-05	11.5466	8.56e-29	9.18e-26		Collagen degradation, Host-virus interaction	positive regulation of protein oligomerization, proteolysis	89.6698	5
Tight junction: TJP1 ACTN4	-0.0115136	0.0115077	-11.5356	9.57e-29	1.03e-25		Protein transport, Transport	peroxisome proliferator activated receptor signaling pathway, retinoic acid receptor signaling pathway, positive regulation of cellular component movement, regulation of nucleic acid-templated transcription, microspike assembly, positive regulation of potassium ion transport, positive regulation of potassium ion transmembrane transporter activity, protein homotetramerization	82.8388	13
Hedgehog signaling pathway: PRKACA	-0.00031931	0.00056625	-11.3503	6.12e-28	6.55e-25	GENOME.INSTABILITY.AND.MUTATION	Apoptosis, Angiogenesis, Cell adhesion	regulation of osteoblast differentiation, regulation of bicellular tight junction assembly, cellular response to glucose stimulus, regulation of proteasomal protein catabolic process, peptidyl-serine phosphorylation, protein phosphorylation	77.9703	19
Tight junction: CLDN24 TJP1 TJP2	-0.00085605	0.00127366	-11.2911	1.1e-27	1.18e-24		Ion transport, Transport, Vision, Sensory transduction, Host-virus interaction		92.9282	32
B cell receptor signaling pathway: CD79B	1.15e-06	8.61e-07	11.0481	1.21e-26	1.29e-23				80.3845	3
Cholinergic synapse: PRKCA	-0.0904945	0.145387	-10.9497	3.15e-26	3.36e-23		Apoptosis, Angiogenesis, Cell adhesion, Transcription regulation, Transcription, Adaptive immunity, Immunity, Biological rhythms	histone H3-T6 phosphorylation, regulation of platelet aggregation, positive regulation of blood vessel endothelial cell migration, protein phosphorylation, positive regulation of mismatch repair, negative regulation of protein catabolic process, phosphorylation, negative regulation of protein ubiquitination	88.6459	12
Serotonergic synapse: PRKCA	-0.0904945	0.145387	-10.9497	3.15e-26	3.36e-23		Apoptosis, Angiogenesis, Cell adhesion, Adaptive immunity, Transcription regulation, Transcription, Immunity, Biological rhythms	histone H3-T6 phosphorylation, regulation of platelet aggregation, positive regulation of blood vessel endothelial cell migration, protein phosphorylation, positive regulation of mismatch repair, negative regulation of protein catabolic process, phosphorylation, negative regulation of protein ubiquitination	88.2494	11
Tight junction: TJP1 EPB41	-0.0119574	0.0121524	-10.5915	9.74e-25	1.04e-21		Apoptosis	positive regulation of protein binding	80.4542	13
PPAR signaling pathway: LPL	-0.00609731	0.00572585	-10.4604	3.35e-24	3.56e-21		Lipid metabolism, Lipid degradation	triglyceride catabolic process, fatty acid biosynthetic process, very-low-density lipoprotein particle remodeling	85.4491	13
Hedgehog signaling pathway: CCND1	0.00014776	0.00029367	10.4134	5.2e-24	5.52e-21	EVADING.GROWTH.SUPPRESSORS, SUSTAINING.PROLIFERATIVE.SIGNALING	Cell division, Transcription regulation, Cell cycle, Transcription, DNA damage	positive regulation of cyclin-dependent protein serine/threonine kinase activity, mitotic G1 DNA damage checkpoint, positive regulation of protein phosphorylation, positive regulation of G2/M transition of mitotic cell cycle, response to UV-A, negative regulation of cell cycle arrest, negative regulation of transcription from RNA polymerase II promoter, G1/S transition of mitotic cell cycle, cell…	81.0042	32
Vascular smooth muscle contraction: KCNMB2	-0.0004626	0.00070955	-10.3129	1.32e-23	1.41e-20		Ion channel, Ion transport, Transport, Potassium channel, Potassium transport, Voltage-gated channel	potassium ion transport, neuronal action potential, action potential, detection of calcium ion, potassium ion transmembrane transport, response to hypoxia, response to calcium ion, response to carbon monoxide, negative regulation of cell volume, micturition, smooth muscle contraction involved in micturition, response to osmotic stress, cellular potassium ion homeostasis, regulation of membrane po…	93.3273	36
PPAR signaling pathway: CD36	3.53e-05	2.57e-05	10.3054	1.42e-23	1.51e-20		Cell adhesion, Transport	long-chain fatty acid import, plasma membrane long-chain fatty acid transport, cGMP-mediated signaling, nitric oxide mediated signal transduction, positive regulation of cell-matrix adhesion	91.0727	5
Thyroid hormone signaling pathway: NOTCH1	-0.0362011	0.0413312	-10.2862	1.7e-23	1.8e-20	GENOME.INSTABILITY.AND.MUTATION	Notch signaling pathway, Transcription regulation, Transcription, Differentiation, Angiogenesis	negative regulation of cell proliferation, positive regulation of transcription from RNA polymerase II promoter, cellular response to follicle-stimulating hormone stimulus, negative regulation of cell-substrate adhesion, negative regulation of cell migration involved in sprouting angiogenesis, negative regulation of endothelial cell chemotaxis, cellular response to vascular endothelial growth fac…	75.8038	5
Tight junction: TJP1 CTNNB1 CTNNA1	-0.0103842	0.0124597	-10.2516	2.34e-23	2.47e-20		Cell adhesion, Neurogenesis, Wnt signaling pathway, Transcription regulation, Transcription, Differentiation	cellular response to indole-3-methanol, regulation of centriole-centriole cohesion, regulation of protein localization to cell surface, negative regulation of protein sumoylation, regulation of calcium ion import, response to estradiol, Wnt signaling pathway, canonical Wnt signaling pathway, positive regulation of apoptotic process, negative regulation of cell proliferation, positive regulation o…	76.6137	13
AMPK signaling pathway: SCD	-0.0171789	0.0163328	-10.1863	4.26e-23	4.51e-20		Fatty acid metabolism, Fatty acid biosynthesis, Lipid metabolism, Lipid biosynthesis		84.3035	26
Glutamatergic synapse: MAPK1	-0.0327017	0.0388755	-9.95157	3.61e-22	3.82e-19	SUSTAINING.PROLIFERATIVE.SIGNALING	Apoptosis, Host-virus interaction, Cell cycle, Transcription regulation, Transcription	response to epidermal growth factor, ERBB signaling pathway, peptidyl-serine phosphorylation, ERK1 and ERK2 cascade, positive regulation of peptidyl-threonine phosphorylation, protein phosphorylation, DNA damage induced protein phosphorylation, peptidyl-tyrosine autophosphorylation, phosphorylation	86.0209	25
Adipocytokine signaling pathway: C00162	0.00220328	0.00212099	9.8689	7.59e-22	8.02e-19				83.6132	33
NF-kappa B signaling pathway: CCL19	3.13e-06	2.19e-06	9.7264	2.7e-21	2.85e-18		Inflammatory response, Chemotaxis	negative regulation of leukocyte apoptotic process, positive regulation of NF-kappaB import into nucleus, release of sequestered calcium ion into cytosol, establishment of T cell polarity, dendritic cell chemotaxis, response to prostaglandin E, positive regulation of cell motility, positive regulation of JNK cascade, positive regulation of protein kinase activity, positive regulation of neutrophi…	88.8641	3
Leukocyte transendothelial migration: MMP2	1.42e-05	5.76e-06	9.58169	9.67e-21	1.02e-17	INVASION.AND.METASTASIS, INDUCING.ANGIOGENESIS	Collagen degradation, Angiogenesis	proteolysis, positive regulation of receptor binding, negative regulation of cation channel activity, positive regulation of DNA binding	75.2366	33
AMPK signaling pathway: CPT1C	-0.062133	0.0823568	-9.53473	1.46e-20	1.54e-17		Fatty acid metabolism, Lipid metabolism, Transport	carnitine metabolic process, long-chain fatty acid metabolic process	90.0344	3
Glucagon signaling pathway: CPT1C*	-0.062133	0.0823568	-9.53473	1.46e-20	1.54e-17		Fatty acid metabolism, Lipid metabolism, Transport	carnitine metabolic process, long-chain fatty acid metabolic process	90.0344	3
NF-kappa B signaling pathway: CCL21	7.64e-05	0.00013317	9.49207	2.11e-20	2.22e-17		Inflammatory response, Chemotaxis	negative regulation of leukocyte apoptotic process, release of sequestered calcium ion into cytosol, establishment of T cell polarity, dendritic cell chemotaxis, response to prostaglandin E, positive regulation of cell motility, positive regulation of JNK cascade, positive regulation of protein kinase activity, negative regulation of leukocyte tethering or rolling, positive regulation of neutroph…	83.338	3
Tight junction: EPB41 TJP2 ACTB	-0.0105912	0.0106386	-9.48892	2.17e-20	2.28e-17		Apoptosis	positive regulation of protein binding, ATP-dependent chromatin remodeling	67.9646	12
Dopaminergic synapse: SCN1A	-2.27e-05	2.69e-05	-9.45779	2.85e-20	2.99e-17	GENOME.INSTABILITY.AND.MUTATION	Voltage-gated channel, Ion channel, Ion transport, Sodium channel, Sodium transport, Transport		77.1134	34
PPAR signaling pathway: CPT1C	-0.00352066	0.00365095	-9.33389	8.29e-20	8.69e-17		Fatty acid metabolism, Lipid metabolism, Transport	long-chain fatty acid metabolic process, carnitine metabolic process	87.4951	15
PI3K-Akt signaling pathway: EIF4E	6.94e-05	0.00013729	9.30494	1.06e-19	1.11e-16		Translation regulation, Initiation factor, Protein biosynthesis, Host-virus interaction	regulation of translation	85.0173	268
Thyroid hormone signaling pathway: ATP1B4	-0.00143865	0.0016897	-9.28828	1.23e-19	1.28e-16		Ion transport, Transcription regulation, Transcription, Transport, Sodium/potassium transport, Sodium transport, Potassium transport, Cell adhesion	monovalent inorganic cation transport, regulation of transcription, DNA-templated, cellular sodium ion homeostasis, sodium ion export from cell, potassium ion import, cellular potassium ion homeostasis, membrane repolarization, cellular response to steroid hormone stimulus, response to glycoside, sperm motility, regulation of cellular pH, positive regulation of sodium ion export from cell, positi…	80.1895	49
Longevity regulating pathway - mammal: EIF4E	0.0374619	0.075032	9.19971	2.6e-19	2.72e-16		Translation regulation, Initiation factor, Host-virus interaction, Protein biosynthesis	regulation of translation	82.131	51
Adherens junction: CDH1 CTNNB1	-0.00088714	0.00071783	-9.16749	3.42e-19	3.57e-16		Cell adhesion, Cell division, Cell cycle, Mitosis, DNA repair, DNA damage, Ubl conjugation pathway, Wnt signaling pathway, Transcription regulation, Transcription, Neurogenesis	cellular response to indole-3-methanol, positive regulation of transcription factor import into nucleus, positive regulation of transcription, DNA-templated, cellular response to lithium ion, protein localization to plasma membrane, single organismal cell-cell adhesion, Wnt signaling pathway, positive regulation of transcription from RNA polymerase II promoter, regulation of centriole-centriole c…	75.2549	11
AMPK signaling pathway: PFKL	-0.0894855	0.211146	-9.08426	6.9e-19	7.19e-16	CELLULAR.ENERGETICS	Glycolysis	fructose 6-phosphate metabolic process, carbohydrate phosphorylation, glycolytic process, protein oligomerization, response to glucose, fructose 1,6-bisphosphate metabolic process	70.2796	3
PI3K-Akt signaling pathway: CCND1 CDK2	0.00012441	0.00031336	9.03004	1.09e-18	1.13e-15	SUSTAINING.PROLIFERATIVE.SIGNALING	Cell cycle, Cell division, DNA damage, Transcription regulation, Transcription, Meiosis, Mitosis, DNA repair, Differentiation	positive regulation of cyclin-dependent protein serine/threonine kinase activity, positive regulation of G2/M transition of mitotic cell cycle, negative regulation of cell cycle arrest, cellular response to DNA damage stimulus, positive regulation of protein phosphorylation, G1/S transition of mitotic cell cycle, mitotic G1 DNA damage checkpoint, response to UV-A, negative regulation of transcrip…	85.0634	264
PPAR signaling pathway: GK	0.00040015	0.00036108	9.02064	1.17e-18	1.22e-15	CELLULAR.ENERGETICS	Glycerol metabolism		85.032	6
Glucagon signaling pathway: PFKL	-0.0756592	0.155295	-9.00779	1.31e-18	1.36e-15	CELLULAR.ENERGETICS	Glycolysis	fructose 6-phosphate metabolic process, response to glucose, glycolytic process, fructose 1,6-bisphosphate metabolic process, carbohydrate phosphorylation, protein oligomerization	56.9239	1
PPAR signaling pathway: ILK	-0.00355701	0.00565338	-8.99024	1.51e-18	1.57e-15	SUSTAINING.PROLIFERATIVE.SIGNALING		integrin-mediated signaling pathway, protein phosphorylation	78.8075	5
Adherens junction: ACTB ACTN4 CTNNA1	-0.0178706	0.0328523	-8.9393	2.31e-18	2.4e-15		Protein transport, Transport, Cell adhesion, Differentiation	ATP-dependent chromatin remodeling, peroxisome proliferator activated receptor signaling pathway, retinoic acid receptor signaling pathway, positive regulation of cellular component movement, regulation of nucleic acid-templated transcription, microspike assembly, positive regulation of potassium ion transport, positive regulation of potassium ion transmembrane transporter activity, protein homot…	73.1913	56
Adipocytokine signaling pathway: C15493	-0.0569792	0.0672355	-8.93848	2.33e-18	2.41e-15				88.3254	3
Glutamatergic synapse: GRM5	-0.073632	0.0724656	-8.89281	3.39e-18	3.52e-15				93.9259	1
Endocrine and other factor-regulated calcium reabsorption: ATP2B1	0.00036749	0.0005837	8.88543	3.61e-18	3.73e-15		Calcium transport, Ion transport, Transport		75.2995	3
Chemokine signaling pathway: PRKACA	-0.00206606	0.00217968	-8.88396	3.65e-18	3.78e-15	GENOME.INSTABILITY.AND.MUTATION	Apoptosis, Angiogenesis, Cell adhesion	peptidyl-serine phosphorylation, regulation of osteoblast differentiation, regulation of bicellular tight junction assembly, cellular response to glucose stimulus, regulation of proteasomal protein catabolic process, protein phosphorylation	90.4159	89
Glucagon signaling pathway: CPT1C	-0.00059777	0.0005405	-8.75377	1.06e-17	1.1e-14		Fatty acid metabolism, Lipid metabolism, Transport	carnitine metabolic process, long-chain fatty acid metabolic process	79.2088	65
Glutamatergic synapse: PRKACA*	-0.00403432	0.00455734	-8.56002	5.07e-17	5.23e-14	GENOME.INSTABILITY.AND.MUTATION	Apoptosis, Angiogenesis, Cell adhesion	regulation of osteoblast differentiation, regulation of bicellular tight junction assembly, cellular response to glucose stimulus, peptidyl-serine phosphorylation, regulation of proteasomal protein catabolic process, protein phosphorylation	80.8709	38
Rap1 signaling pathway: THBS1	0.00012125	0.00022474	8.55721	5.19e-17	5.35e-14	INDUCING.ANGIOGENESIS	Cell adhesion, Unfolded protein response	positive regulation of blood vessel endothelial cell migration, negative regulation of antigen processing and presentation of peptide or polysaccharide antigen via MHC class II, negative regulation of dendritic cell antigen processing and presentation, negative regulation of plasma membrane long-chain fatty acid transport, negative regulation of cGMP-mediated signaling, negative regulation of fib…	85.4072	140
Jak-STAT signaling pathway: GFAP	-0.00283975	0.00290906	-8.5307	6.41e-17	6.6e-14				85.9316	145
Tight junction: ACTB MLLT4	-0.0186565	0.0241083	-8.45251	1.19e-16	1.23e-13		Cell adhesion	ATP-dependent chromatin remodeling	71.1161	14
Glutamatergic synapse: PLA2G4B	-0.0069725	0.00641858	-8.44553	1.26e-16	1.3e-13		Lipid degradation, Lipid metabolism	glycerophospholipid catabolic process	89.5216	30
Regulation of lipolysis in adipocytes: PRKACA*	-0.00572104	0.00626258	-8.39216	1.92e-16	1.97e-13	GENOME.INSTABILITY.AND.MUTATION	Angiogenesis, Cell adhesion, Apoptosis	regulation of osteoblast differentiation, regulation of bicellular tight junction assembly, cellular response to glucose stimulus, regulation of proteasomal protein catabolic process, peptidyl-serine phosphorylation, protein phosphorylation	84.6088	19
PI3K-Akt signaling pathway: FASLG	-4.17e-05	6.8e-05	-8.36471	2.38e-16	2.45e-13	RESISTING.CELL.DEATH	Apoptosis, Transcription regulation, Transcription	extrinsic apoptotic signaling pathway via death domain receptors, positive regulation of apoptotic process, necroptotic process, T cell apoptotic process, necroptotic signaling pathway, positive regulation of endothelial cell apoptotic process, negative regulation of transcription from RNA polymerase II promoter, apoptotic signaling pathway, extrinsic apoptotic signaling pathway, negative regulat…	84.034	262
NF-kappa B signaling pathway: BCL2A1	0.00028824	0.0001703	8.35496	2.57e-16	2.64e-13	RESISTING.CELL.DEATH	Apoptosis		65.0161	8
Thyroid hormone signaling pathway: FOXO1	-0.0177364	0.0211793	-8.3425	2.84e-16	2.91e-13	SUSTAINING.PROLIFERATIVE.SIGNALING	Transcription regulation, Transcription, Differentiation, Apoptosis, Autophagy	positive regulation of transcription, DNA-templated, positive regulation of transcription from RNA polymerase II promoter, negative regulation of stress-activated MAPK cascade, cellular response to hyperoxia, cellular response to starvation, negative regulation of apoptotic process	81.7498	18
Cholinergic synapse: CACNA1A	-0.0116993	0.0121093	-8.33865	2.92e-16	2.99e-13	GENOME.INSTABILITY.AND.MUTATION	Calcium channel, Calcium transport, Ion channel, Ion transport, Voltage-gated channel, Transport	cell death, positive regulation of cytosolic calcium ion concentration	76.8835	25
TGF-beta signaling pathway: ROCK1	3.4e-05	1.93e-05	8.32926	3.15e-16	3.22e-13		Apoptosis	membrane to membrane docking, leukocyte migration, leukocyte tethering or rolling, leukocyte cell-cell adhesion, negative regulation of protein binding	84.2975	16
Dopaminergic synapse: CACNA1A	-0.010703	0.0110863	-8.32614	3.22e-16	3.29e-13	GENOME.INSTABILITY.AND.MUTATION	Voltage-gated channel, Ion channel, Ion transport, Calcium channel, Calcium transport, Transport	positive regulation of cytosolic calcium ion concentration, cell death	77.8153	26
Serotonergic synapse: CACNA1A	-0.00941824	0.00976042	-8.32473	3.26e-16	3.33e-13	GENOME.INSTABILITY.AND.MUTATION	Ion channel, Calcium channel, Ion transport, Calcium transport, Voltage-gated channel, Transport	positive regulation of cytosolic calcium ion concentration, cell death	79.5293	29
Insulin secretion: ABCC8	-3.92e-07	3.96e-07	-8.27949	4.64e-16	4.73e-13	GENOME.INSTABILITY.AND.MUTATION	Transport		86.4381	21
Fc epsilon RI signaling pathway: FCER1G MS4A2 FCER1A	1.59e-06	1.3e-06	8.2644	5.22e-16	5.31e-13				83.0501	4
Rap1 signaling pathway: RALA	-9.41e-05	0.00012189	-8.26209	5.31e-16	5.4e-13		Cell cycle, Cell division, Host-virus interaction, Exocytosis, Apoptosis	cytokinesis, membrane raft localization, regulation of exocytosis, positive regulation of filopodium assembly, actin cytoskeleton reorganization, cellular response to starvation, metabolic process	85.3104	139
RIG-I-like receptor signaling pathway: IRF3 PIN1	-1.88e-06	1.87e-06	-8.20416	8.32e-16	8.46e-13		Host-virus interaction, Antiviral defense, Innate immunity, Transcription regulation, Transcription, Immunity, Cell cycle	negative regulation of cell motility, positive regulation of ubiquitin-protein transferase activity, regulation of pathway-restricted SMAD protein phosphorylation, protein peptidyl-prolyl isomerization, negative regulation of ERK1 and ERK2 cascade, negative regulation of transforming growth factor beta receptor signaling pathway	81.3984	32
GABAergic synapse: GABRA1 GPHN	-0.0236295	0.0347127	-8.19573	8.88e-16	9.01e-13		Chloride channel, Ion channel, Ion transport, Ligand-gated ion channel, Transport, Molybdenum cofactor biosynthesis	cellular response to histamine	97.0256	17
Thyroid hormone signaling pathway: ATP2A2	-0.0181358	0.0236283	-8.14936	1.27e-15	1.29e-12	GENOME.INSTABILITY.AND.MUTATION	Ion transport, Calcium transport, Transport	positive regulation of endoplasmic reticulum calcium ion concentration, calcium ion transport from cytosol to endoplasmic reticulum, endoplasmic reticulum calcium ion homeostasis, calcium ion transmembrane transport	75.7686	3
HIF-1 signaling pathway: TF	-0.0002438	0.00020515	-8.0717	2.3e-15	2.33e-12		Iron transport, Ion transport, Transport		74.3843	65
Complement and coagulation cascades: F2R	1.15e-06	4.39e-07	7.98733	4.36e-15	4.41e-12		Blood coagulation, Hemostasis	positive regulation of release of sequestered calcium ion into cytosol, connective tissue replacement involved in inflammatory response wound healing, tyrosine phosphorylation of STAT protein, STAT protein import into nucleus, regulation of blood coagulation, positive regulation of interleukin-6 secretion, positive regulation of blood coagulation, positive regulation of interleukin-8 secretion, p…	91.715	24
AMPK signaling pathway: ACACA*	-0.00326969	0.00314792	-7.98035	4.6e-15	4.65e-12		Fatty acid metabolism, Fatty acid biosynthesis, Lipid metabolism, Lipid biosynthesis		86.0306	25
Thyroid hormone signaling pathway: STAT1	-0.00172157	0.00153299	-7.87325	1.03e-14	1.04e-11	SUSTAINING.PROLIFERATIVE.SIGNALING	Transcription regulation, Transcription, Antiviral defense, Host-virus interaction	positive regulation of transcription, DNA-templated, interferon-gamma-mediated signaling pathway, JAK-STAT cascade, tumor necrosis factor-mediated signaling pathway	79.4248	28
GABAergic synapse: PRKACA	-0.0060947	0.00703769	-7.86591	1.08e-14	1.09e-11	GENOME.INSTABILITY.AND.MUTATION	Angiogenesis, Cell adhesion, Apoptosis	regulation of osteoblast differentiation, regulation of bicellular tight junction assembly, cellular response to glucose stimulus, regulation of proteasomal protein catabolic process, peptidyl-serine phosphorylation, protein phosphorylation	78.5325	35
Glutamatergic synapse: GRM3	-0.0793836	0.059657	-7.84543	1.26e-14	1.27e-11				96.2385	1
Progesterone-mediated oocyte maturation: PRKACA	-0.00484383	0.00516397	-7.84258	1.29e-14	1.3e-11	GENOME.INSTABILITY.AND.MUTATION	Angiogenesis, Apoptosis, Cell adhesion	peptidyl-serine phosphorylation, regulation of osteoblast differentiation, regulation of bicellular tight junction assembly, cellular response to glucose stimulus, regulation of proteasomal protein catabolic process, protein phosphorylation	80.5811	19
cGMP-PKG signaling pathway: C00575	-0.0489264	0.0864934	-7.83674	1.35e-14	1.36e-11				91.0684	9
Adipocytokine signaling pathway: C00195	-0.0647469	0.12511	-7.80595	1.69e-14	1.7e-11				76.6044	3
Axon guidance: UNC5D PTPN11	-0.00555765	0.00703036	-7.63418	5.98e-14	6e-11		Apoptosis	ERBB signaling pathway, ephrin receptor signaling pathway, positive regulation of glucose import in response to insulin stimulus, peptidyl-tyrosine dephosphorylation	89.3817	11
Glutamatergic synapse: CACNA1A	-0.00054033	0.00058631	-7.62524	6.38e-14	6.4e-11	GENOME.INSTABILITY.AND.MUTATION	Ion channel, Ion transport, Calcium channel, Calcium transport, Transport, Voltage-gated channel	cell death, positive regulation of cytosolic calcium ion concentration	79.1735	28
Tight junction: IGSF5 MPDZ	-0.00268677	0.00397363	-7.62059	6.6e-14	6.61e-11		Host-virus interaction, Cell adhesion, Angiogenesis	angiogenesis, regulation of neutrophil chemotaxis	79.0048	31
Prolactin signaling pathway: CCND1**	1.09e-07	4.22e-08	7.55946	1.03e-13	1.03e-10	EVADING.GROWTH.SUPPRESSORS, SUSTAINING.PROLIFERATIVE.SIGNALING	Cell division, Cell cycle, Transcription regulation, DNA damage, Transcription	positive regulation of cyclin-dependent protein serine/threonine kinase activity, positive regulation of protein phosphorylation, mitotic G1 DNA damage checkpoint, positive regulation of G2/M transition of mitotic cell cycle, response to UV-A, negative regulation of cell cycle arrest, G1/S transition of mitotic cell cycle, cellular response to DNA damage stimulus, negative regulation of transcrip…	79.9721	5
Tight junction: TJP1 SHROOM1	-0.00724832	0.00788882	-7.51304	1.43e-13	1.43e-10		Cell shape	cell morphogenesis, cognition, brain development	86.8533	13
Tight junction: IGSF5 TJP1 MLLT4	-0.00261944	0.00446689	-7.50981	1.47e-13	1.47e-10		Host-virus interaction, Cell adhesion, Angiogenesis	angiogenesis, regulation of neutrophil chemotaxis	78.8095	39
Tight junction: TJP1 ACTB CTTN	-0.0116873	0.0188092	-7.45484	2.18e-13	2.17e-10		Endocytosis	ATP-dependent chromatin remodeling	71.6569	18
Circadian entrainment: PRKCA	-7.62e-05	7.22e-05	-7.45281	2.21e-13	2.2e-10		Angiogenesis, Apoptosis, Cell adhesion, Adaptive immunity, Transcription regulation, Transcription, Immunity, Biological rhythms	histone H3-T6 phosphorylation, regulation of platelet aggregation, positive regulation of blood vessel endothelial cell migration, protein phosphorylation, positive regulation of mismatch repair, negative regulation of protein catabolic process, phosphorylation, negative regulation of protein ubiquitination	78.0319	26
Tight junction: AKT3	-0.0101448	0.0203837	-7.44585	2.32e-13	2.31e-10		Glycogen biosynthesis, Glycogen metabolism, Glucose metabolism, Sugar transport, Carbohydrate metabolism, Translation regulation, Neurogenesis, Apoptosis, Transport	response to UV-A, positive regulation of cyclin-dependent protein serine/threonine kinase activity involved in G1/S transition of mitotic cell cycle, positive regulation of blood vessel endothelial cell migration, phosphorylation, positive regulation of cell growth, positive regulation of peptidyl-serine phosphorylation, positive regulation of sequence-specific DNA binding transcription factor ac…	80.9975	10
Signaling pathways regulating pluripotency of stem cells: MAPK1	-0.0291156	0.0735743	-7.4043	3.12e-13	3.1e-10	SUSTAINING.PROLIFERATIVE.SIGNALING	Transcription regulation, Transcription, Apoptosis, Cell cycle, Host-virus interaction	peptidyl-serine phosphorylation, response to epidermal growth factor, ERBB signaling pathway, ERK1 and ERK2 cascade, positive regulation of peptidyl-threonine phosphorylation, protein phosphorylation, phosphorylation, DNA damage induced protein phosphorylation, peptidyl-tyrosine autophosphorylation	83.2962	8
GABAergic synapse: CACNA1A	-0.0133303	0.0150569	-7.37789	3.76e-13	3.73e-10	GENOME.INSTABILITY.AND.MUTATION	Ion channel, Ion transport, Calcium channel, Calcium transport, Voltage-gated channel, Transport	positive regulation of cytosolic calcium ion concentration, cell death	75.6817	25
PPAR signaling pathway: FADS2	-0.00440024	0.00506194	-7.36817	4.02e-13	4e-10		Fatty acid metabolism, Lipid metabolism, Fatty acid biosynthesis, Lipid biosynthesis, Transport, Electron transport		85.0599	5
Jak-STAT signaling pathway: BCL2L1	-0.00068902	0.00063874	-7.34539	4.72e-13	4.69e-10	RESISTING.CELL.DEATH	Apoptosis, Endocytosis	response to cytokine, negative regulation of intrinsic apoptotic signaling pathway, negative regulation of apoptotic process, suppression by virus of host apoptotic process, negative regulation of execution phase of apoptosis, negative regulation of establishment of protein localization to plasma membrane, negative regulation of intrinsic apoptotic signaling pathway in response to DNA damage, reg…	86.0147	145
Tight junction: PARD6A MPP5	0.00325242	0.0048689	7.25259	9.05e-13	8.97e-10		Cell division, Cell cycle	protein complex assembly	81.2148	5
Ovarian steroidogenesis: INSR	-0.00064135	0.00090211	-7.16693	1.64e-12	1.62e-09		Carbohydrate metabolism	G-protein coupled receptor signaling pathway, signal transduction by protein phosphorylation, positive regulation of glycogen biosynthetic process, positive regulation of respiratory burst, positive regulation of glucose import, protein heterotetramerization, positive regulation of cell proliferation, insulin receptor signaling pathway, activation of protein kinase B activity, cellular response t…	78.2391	2
Ovarian steroidogenesis: INSR*	-0.00064135	0.00090211	-7.16693	1.64e-12	1.62e-09		Carbohydrate metabolism	G-protein coupled receptor signaling pathway, signal transduction by protein phosphorylation, positive regulation of glycogen biosynthetic process, positive regulation of respiratory burst, positive regulation of glucose import, protein heterotetramerization, positive regulation of cell proliferation, insulin receptor signaling pathway, activation of protein kinase B activity, cellular response t…	78.2391	2
HIF-1 signaling pathway: TEK	-0.00020294	0.00017517	-7.16513	1.66e-12	1.64e-09		Angiogenesis	positive regulation of endothelial cell migration, Tie signaling pathway, positive regulation of angiogenesis, protein oligomerization, positive regulation of protein kinase B signaling, positive regulation of protein phosphorylation, positive regulation of ERK1 and ERK2 cascade, transmembrane receptor protein tyrosine kinase signaling pathway, peptidyl-tyrosine phosphorylation, protein autophosp…	74.4404	65
Leukocyte transendothelial migration: MAPK14	6.67e-06	3.22e-06	7.16256	1.69e-12	1.67e-09	SUSTAINING.PROLIFERATIVE.SIGNALING	Stress response, Transcription regulation, Transcription, Apoptosis, Cell cycle	intracellular signal transduction, regulation of cytokine production involved in inflammatory response, cellular response to lipopolysaccharide, response to stress, peptidyl-serine phosphorylation, response to osmotic stress, MAPK cascade, myoblast differentiation	76.3587	35
Chemokine signaling pathway: FOXO3	-0.00030398	0.00064042	-7.15381	1.79e-12	1.77e-09	RESISTING.CELL.DEATH	Apoptosis, Transcription regulation, Transcription	regulation of translation, positive regulation of erythrocyte differentiation, positive regulation of transcription, DNA-templated, positive regulation of transcription from RNA polymerase II promoter	86.4178	110
GABAergic synapse: CACNA1A*	-0.0121588	0.0178801	-7.11465	2.35e-12	2.31e-09	GENOME.INSTABILITY.AND.MUTATION	Ion channel, Ion transport, Calcium channel, Calcium transport, Voltage-gated channel, Transport, Vision, Sensory transduction	positive regulation of cytosolic calcium ion concentration, cell death, calcium ion transport, calcium ion import, positive regulation of calcium ion transport	78.7468	29
Adherens junction: RHOA	0.0694588	0.314447	7.02831	4.23e-12	4.16e-09		Cell division, Cell cycle, Host-virus interaction	cleavage furrow formation, positive regulation of lipase activity, positive regulation of stress fiber assembly	54.4302	2
Calcium signaling pathway: MYLK4	-0.0101203	0.00888592	-7.01804	4.53e-12	4.45e-09			cellular hypotonic response, positive regulation of wound healing, positive regulation of calcium ion transport, positive regulation of cell migration, regulation of muscle filament sliding, skeletal muscle cell differentiation, striated muscle contraction, peptidyl-threonine phosphorylation, positive regulation of gene expression, protein autophosphorylation	71.123	46
Ras signaling pathway: BCL2L1	-0.00069449	0.00111908	-6.98352	5.72e-12	5.62e-09	RESISTING.CELL.DEATH	Endocytosis, Apoptosis	negative regulation of apoptotic process, suppression by virus of host apoptotic process, negative regulation of execution phase of apoptosis, negative regulation of intrinsic apoptotic signaling pathway, negative regulation of establishment of protein localization to plasma membrane, negative regulation of intrinsic apoptotic signaling pathway in response to DNA damage, regulation of mitochondri…	83.7647	150
Axon guidance: RHOA***	0.0101497	0.0461708	6.94687	7.32e-12	7.18e-09		Cell cycle, Host-virus interaction, Cell division	positive regulation of stress fiber assembly, cleavage furrow formation, positive regulation of lipase activity	85.9125	15
PPAR signaling pathway: SCD	-0.00654905	0.0107188	-6.9201	8.76e-12	8.58e-09		Fatty acid metabolism, Lipid metabolism, Fatty acid biosynthesis, Lipid biosynthesis		83.4968	10
NF-kappa B signaling pathway: ICAM1	0.00048385	0.00064506	6.90894	9.44e-12	9.24e-09		Host-virus interaction, Cell adhesion	negative regulation of extrinsic apoptotic signaling pathway via death domain receptors, negative regulation of endothelial cell apoptotic process, cell adhesion, adhesion of symbiont to host, receptor-mediated virion attachment to host cell	79.8551	3
Calcium signaling pathway: C00575	0.0712931	0.130421	6.85097	1.39e-11	1.36e-08				84.7311	1
Hippo signaling pathway: BIRC5	5.91e-07	2.35e-07	6.84288	1.46e-11	1.43e-08	RESISTING.CELL.DEATH	Transcription regulation, Transcription, Cell division, Apoptosis, Cell cycle, Chromosome partition, Mitosis	protein phosphorylation	76.5924	43
Rap1 signaling pathway: PLCE1	0.00096984	0.00177955	6.83218	1.57e-11	1.53e-08		Lipid degradation, Lipid metabolism	regulation of Ras protein signal transduction, regulation of G-protein coupled receptor protein signaling pathway, phospholipase C-activating G-protein coupled receptor signaling pathway, regulation of protein kinase activity, activation of MAPK activity	85.2405	144
Inflammatory mediator regulation of TRP channels: TRPV2	9.29e-05	0.00010821	6.82548	1.64e-11	1.6e-08		Ion channel, Ion transport, Calcium transport, Calcium channel, Transport	response to temperature stimulus	89.9694	2
Toll-like receptor signaling pathway: CXCL11	1.14e-07	4.55e-08	6.81475	1.76e-11	1.72e-08		Chemotaxis, Inflammatory response	chemotaxis, positive regulation of cAMP metabolic process, positive regulation of cAMP-mediated signaling, positive regulation of release of sequestered calcium ion into cytosol	80.7268	15
Rap1 signaling pathway: RAC1	-0.00011086	0.00022034	-6.74645	2.76e-11	2.69e-08		Transcription regulation, Transcription	regulation of respiratory burst, positive regulation of substrate adhesion-dependent cell spreading, negative regulation of interleukin-23 production, positive regulation of lamellipodium assembly, cell motility, ruffle organization, positive regulation of focal adhesion assembly, positive regulation of stress fiber assembly, cell projection assembly, positive regulation of cell adhesion mediated…	84.9698	140
PPAR signaling pathway: FABP4	3.27e-05	2.12e-05	6.72361	3.21e-11	3.12e-08		Transport		91.4962	5
Thyroid hormone signaling pathway: CTNNB1*	-0.0162758	0.026869	-6.68228	4.2e-11	4.08e-08	GENOME.INSTABILITY.AND.MUTATION	Transcription regulation, Transcription, Wnt signaling pathway, Cell adhesion, Neurogenesis	positive regulation of transcription, DNA-templated, negative regulation of cell proliferation, positive regulation of transcription from RNA polymerase II promoter, response to estradiol, positive regulation of apoptotic process, canonical Wnt signaling pathway, regulation of centriole-centriole cohesion, regulation of protein localization to cell surface, negative regulation of protein sumoylat…	70.7068	3
HIF-1 signaling pathway: SLC2A1	-0.00027028	0.00038278	-6.67943	4.28e-11	4.15e-08	CELLULAR.ENERGETICS, GENOME.INSTABILITY.AND.MUTATION	Sugar transport, Transport	glucose transport, protein complex assembly	74.1392	65
PI3K-Akt signaling pathway: BCL2L1	-0.00202222	0.00344182	-6.6584	4.9e-11	4.75e-08	RESISTING.CELL.DEATH	Apoptosis, Endocytosis	response to cytokine, negative regulation of intrinsic apoptotic signaling pathway, suppression by virus of host apoptotic process, negative regulation of execution phase of apoptosis, negative regulation of establishment of protein localization to plasma membrane, negative regulation of intrinsic apoptotic signaling pathway in response to DNA damage, regulation of mitochondrial membrane permeabi…	84.043	262
B cell receptor signaling pathway: RAC1	1.2e-06	1.15e-06	6.65723	4.94e-11	4.78e-08		Transcription regulation, Transcription	regulation of respiratory burst, positive regulation of substrate adhesion-dependent cell spreading, negative regulation of interleukin-23 production, positive regulation of lamellipodium assembly, cell motility, ruffle organization, positive regulation of focal adhesion assembly, positive regulation of stress fiber assembly, cell projection assembly, positive regulation of cell adhesion mediated…	78.3261	17
AMPK signaling pathway: FOXO1	-0.0320996	0.0369982	-6.64371	5.39e-11	5.21e-08	SUSTAINING.PROLIFERATIVE.SIGNALING	Autophagy, Apoptosis, Differentiation, Transcription regulation, Transcription	negative regulation of stress-activated MAPK cascade, cellular response to hyperoxia, cellular response to starvation, positive regulation of transcription from RNA polymerase II promoter, positive regulation of transcription, DNA-templated, negative regulation of apoptotic process, regulation of translation, positive regulation of erythrocyte differentiation	70.4932	4
PI3K-Akt signaling pathway: RXRA	-0.00589166	0.00790492	-6.61816	6.36e-11	6.14e-08		Host-virus interaction, Transcription regulation, Transcription	peroxisome proliferator activated receptor signaling pathway, modulation by virus of host morphology or physiology, negative regulation of transcription from RNA polymerase II promoter, protein homotetramerization, positive regulation of transcription from RNA polymerase II promoter	85.2473	256
cAMP signaling pathway: RHOA*	4e-05	0.00019621	6.60884	6.75e-11	6.51e-08		Host-virus interaction, Cell division, Cell cycle	cleavage furrow formation, positive regulation of lipase activity, positive regulation of stress fiber assembly	88.394	82
Cell cycle: ORC3 ORC5 ORC4 ORC2 ORC1 ORC6 MCM7 MCM6 MCM5 MCM4 MCM3 MCM2	0.00010259	0.0001188	6.51251	1.25e-10	1.2e-07		DNA replication, Cell cycle, Cell division		87.3025	14
Rap1 signaling pathway: MAPK1	-5.92e-05	8.5e-05	-6.51051	1.26e-10	1.22e-07	SUSTAINING.PROLIFERATIVE.SIGNALING	Cell cycle, Host-virus interaction, Apoptosis, Transcription regulation, Transcription	peptidyl-serine phosphorylation, response to epidermal growth factor, protein phosphorylation, ERBB signaling pathway, ERK1 and ERK2 cascade, positive regulation of peptidyl-threonine phosphorylation, phosphorylation, DNA damage induced protein phosphorylation, peptidyl-tyrosine autophosphorylation	84.5223	149
Cholinergic synapse: CHRM1*	-0.0306556	0.0298859	-6.50502	1.31e-10	1.26e-07				98.6069	3
AMPK signaling pathway: GYS1	-0.012404	0.0191115	-6.50195	1.34e-10	1.28e-07	GENOME.INSTABILITY.AND.MUTATION	Glycogen biosynthesis	glycogen biosynthetic process	87.0772	25
cGMP-PKG signaling pathway: PPIF	0.0673902	0.457802	6.5013	1.34e-10	1.29e-07		Necrosis, Apoptosis, Transport, Host-virus interaction, Chromosome partition, Ion transport, Porin	negative regulation of release of cytochrome c from mitochondria, negative regulation of apoptotic process	67.7626	9
Progesterone-mediated oocyte maturation: CDK1*	0.00148959	0.00082807	6.48479	1.49e-10	1.43e-07	EVADING.GROWTH.SUPPRESSORS, SUSTAINING.PROLIFERATIVE.SIGNALING	Mitosis, Cell division, Cell cycle, Apoptosis	peptidyl-serine phosphorylation, negative regulation of apoptotic process, peptidyl-threonine phosphorylation, protein localization to kinetochore	88.1025	14
Axon guidance: FYN	-0.00066299	0.00070706	-6.47218	1.61e-10	1.54e-07		Host-virus interaction, Adaptive immunity, Immunity	T cell receptor signaling pathway	94.3916	14
Adherens junction: PARD3	-0.00909271	0.00893655	-6.4683	1.65e-10	1.58e-07		Cell division, Cell cycle, Differentiation		88.1483	14
Natural killer cell mediated cytotoxicity: FCGR3A	0.00034608	0.00040242	6.45857	1.76e-10	1.68e-07				76.5534	3
Cell cycle: CDC45 MCM7 MCM6 MCM5 MCM4 MCM3 MCM2	0.00030264	0.00020479	6.45366	1.81e-10	1.73e-07		DNA replication, Cell cycle, Cell division		87.1459	9
Platelet activation: RHOA*	3.72e-06	1.89e-05	6.43845	1.99e-10	1.9e-07		Cell division, Host-virus interaction, Cell cycle	cleavage furrow formation, positive regulation of lipase activity, positive regulation of stress fiber assembly	79.051	88
Calcium signaling pathway: C06124	-0.0304447	0.0532493	-6.38483	2.79e-10	2.66e-07				80.1198	2
Tight junction: ACTB SHROOM1	-0.0123025	0.0145908	-6.38122	2.85e-10	2.72e-07		Cell shape	ATP-dependent chromatin remodeling, cell morphogenesis, cognition, brain development	73.2769	11
PI3K-Akt signaling pathway: GYS1	-0.00367317	0.00567174	-6.36508	3.16e-10	3e-07	GENOME.INSTABILITY.AND.MUTATION	Glycogen biosynthesis	glycogen biosynthetic process	85.4779	257
PI3K-Akt signaling pathway: RBL2	-0.0007002	0.00075685	-6.35927	3.27e-10	3.11e-07	REPLICATIVE.IMMORTALITY	Cell cycle, Transcription regulation, Transcription	regulation of lipid kinase activity	84.0149	262
Longevity regulating pathway - mammal: CAT	-0.00272864	0.00289615	-6.34188	3.65e-10	3.46e-07		Detoxification, Hydrogen peroxide	hydrogen peroxide catabolic process, protein tetramerization, protein homotetramerization, osteoblast differentiation	83.765	57
Adipocytokine signaling pathway: C00165	-0.0358979	0.0290931	-6.32365	4.08e-10	3.87e-07				96.4614	1
Hippo signaling pathway: BIRC2	5.97e-08	5.36e-08	6.29323	4.92e-10	4.66e-07	RESISTING.CELL.DEATH	Transcription regulation, Transcription, Apoptosis, Ubl conjugation pathway, Cell division, Cell cycle, Chromosome partition, Mitosis	positive regulation of protein K63-linked ubiquitination, positive regulation of protein K48-linked ubiquitination, positive regulation of protein monoubiquitination, regulation of cell cycle, proteasome-mediated ubiquitin-dependent protein catabolic process, protein polyubiquitination, negative regulation of apoptotic process, protein phosphorylation	80.21	100
Regulation of lipolysis in adipocytes: C00219	-0.00020707	0.0001898	-6.29058	5.01e-10	4.74e-07				74.8398	3
VEGF signaling pathway: SHC2	-2.31e-06	2.61e-06	-6.21493	7.96e-10	7.52e-07				84.1089	3
Fc gamma R-mediated phagocytosis: ARF6*	-0.011852	0.0166836	-6.21088	8.16e-10	7.7e-07		Cell cycle, Cell division, ER-Golgi transport, Differentiation, Neurogenesis, Protein transport, Transport	regulation of Rac protein signal transduction, regulation of filopodium assembly, ruffle organization	68.7647	29
Jak-STAT signaling pathway: MCL1	-0.00178579	0.00201812	-6.1755	1.01e-09	9.54e-07	RESISTING.CELL.DEATH	Apoptosis, Differentiation	response to cytokine	85.6402	145
Notch signaling pathway: DTX2	-0.00129452	0.00158937	-6.14544	1.21e-09	1.14e-06		Notch signaling pathway, Ubl conjugation pathway, DNA repair, DNA damage	histone monoubiquitination	82.2667	29
AMPK signaling pathway: EEF2	-0.00800277	0.0236711	-6.14087	1.25e-09	1.17e-06		Elongation factor, Protein biosynthesis		84.5929	26
AMPK signaling pathway: FASN	-0.00287806	0.00257544	-6.1385	1.27e-09	1.19e-06		Fatty acid metabolism, Fatty acid biosynthesis, Lipid metabolism, Lipid biosynthesis	osteoblast differentiation	85.9615	25
PPAR signaling pathway: SLC27A4	-0.00201229	0.00191562	-6.10561	1.54e-09	1.45e-06		Fatty acid metabolism, Lipid metabolism, Lipid transport, Transport	long-chain fatty acid metabolic process, long-chain fatty acid import	88.8493	10
Natural killer cell mediated cytotoxicity: CASP3	-9.28e-06	1.21e-05	-6.1043	1.55e-09	1.46e-06	RESISTING.CELL.DEATH	Apoptosis	neurotrophin TRK receptor signaling pathway, erythrocyte differentiation, execution phase of apoptosis, proteolysis	92.4213	2
Glucagon signaling pathway: G6PC	-0.00046953	0.00068725	-6.08382	1.76e-09	1.65e-06		Gluconeogenesis		79.2143	65
PPAR signaling pathway: ANGPTL4	-0.00189188	0.00187071	-6.07266	1.88e-09	1.76e-06	INDUCING.ANGIOGENESIS	Angiogenesis, Differentiation	negative regulation of lipoprotein lipase activity, negative regulation of apoptotic process	87.0759	13
Glutamatergic synapse: TRPC1	-0.00110319	0.00114922	-6.06776	1.93e-09	1.81e-06		Ion channel, Ion transport, Calcium channel, Calcium transport, Transport	response to calcium ion, melanin biosynthetic process, cytosolic calcium ion homeostasis, positive regulation of release of sequestered calcium ion into cytosol	89.9173	16
RIG-I-like receptor signaling pathway: IRF7	-1.04e-06	1.25e-06	-6.0464	2.2e-09	2.05e-06		Host-virus interaction, Antiviral defense, Innate immunity, Transcription regulation, Transcription, Immunity	positive regulation of transcription from RNA polymerase II promoter, positive regulation of interferon-alpha production, regulation of adaptive immune response	81.7572	31
Complement and coagulation cascades: PLAUR	8.85e-05	9.01e-05	6.03774	2.31e-09	2.16e-06			positive regulation of DNA binding	89.7207	27
NOD-like receptor signaling pathway: CASP1 PYCARD	7.43e-05	0.00013866	5.98451	3.17e-09	2.96e-06		Apoptosis, Inflammatory response, Innate immunity, Immunity	cellular response to organic substance, proteolysis, positive regulation of NF-kappaB transcription factor activity, cellular response to tumor necrosis factor, positive regulation of interleukin-1 beta secretion, cellular response to lipopolysaccharide, positive regulation of cysteine-type endopeptidase activity involved in apoptotic process, cellular response to interleukin-1, negative regulati…	77.7933	3
NOD-like receptor signaling pathway: PYCARD CASP1	0.00109934	0.00205941	5.97063	3.44e-09	3.2e-06	TUMOR.PROMOTING.INFLAMMATION	Apoptosis, Inflammatory response, Innate immunity, Immunity	positive regulation of NF-kappaB transcription factor activity, cellular response to tumor necrosis factor, positive regulation of interleukin-1 beta secretion, cellular response to lipopolysaccharide, positive regulation of cysteine-type endopeptidase activity involved in apoptotic process, cellular response to interleukin-1, negative regulation of I-kappaB kinase/NF-kappaB signaling, regulation…	88.8994	5
PPAR signaling pathway: ME1	-0.00377861	0.00307559	-5.96254	3.61e-09	3.36e-06			malate metabolic process	88.9774	5
Platelet activation: ORAI1	-0.00364224	0.00327891	-5.94083	4.1e-09	3.81e-06		Calcium channel, Calcium transport, Ion channel, Ion transport, Adaptive immunity, Transport, Immunity	positive regulation of calcium ion transport	87.4199	2
Progesterone-mediated oocyte maturation: CDK2	0.00090907	0.0011319	5.93342	4.28e-09	3.97e-06	REPLICATIVE.IMMORTALITY, EVADING.GROWTH.SUPPRESSORS, SUSTAINING.PROLIFERATIVE.SIGNALING	Mitosis, Cell division, Cell cycle, Meiosis, DNA repair, DNA damage	peptidyl-serine phosphorylation, regulation of gene silencing, histone phosphorylation, positive regulation of cell proliferation	87.5254	14
Tight junction: ACTB MYL12B	-0.00696774	0.0168379	-5.92314	4.55e-09	4.21e-06		Cell shape, Cell adhesion	ATP-dependent chromatin remodeling, muscle contraction, regulation of the force of heart contraction, regulation of heart rate, ATP metabolic process, striated muscle contraction, actomyosin structure organization, actin filament-based movement, angiogenesis, membrane protein ectodomain proteolysis, mitotic cytokinesis, metabolic process	81.0235	30
HIF-1 signaling pathway: PFKL	-0.00037371	0.00044563	-5.91249	4.84e-09	4.48e-06	CELLULAR.ENERGETICS	Glycolysis	fructose 1,6-bisphosphate metabolic process, carbohydrate phosphorylation, protein oligomerization, fructose 6-phosphate metabolic process, response to glucose, glycolytic process	73.827	65
GABAergic synapse: ADCY1	-0.012861	0.0294498	-5.90746	4.98e-09	4.61e-06		cAMP biosynthesis, Biological rhythms, Sensory transduction, Olfaction	dopamine receptor signaling pathway, cellular response to prostaglandin E stimulus, cellular response to catecholamine stimulus, cAMP biosynthetic process, cellular response to ethanol, positive regulation of cAMP biosynthetic process	79.1706	32
Apoptosis: PMAIP1	8.58e-05	6.02e-05	5.89236	5.44e-09	5.03e-06	RESISTING.CELL.DEATH	Apoptosis	positive regulation of apoptotic process, positive regulation of release of cytochrome c from mitochondria, regulation of mitochondrial membrane permeability, positive regulation of protein oligomerization, intrinsic apoptotic signaling pathway, positive regulation of glucose metabolic process, response to dsRNA, proteasomal protein catabolic process, defense response to virus, positive regulatio…	80.2452	3
Hedgehog signaling pathway: HHIP	-4.21e-05	3.06e-05	-5.87728	5.94e-09	5.48e-06			negative regulation of signal transduction	82.6046	31
Axon guidance: CDC42	0.0115578	0.0328926	5.87401	6.05e-09	5.58e-06		Cell cycle, Neurogenesis, Cell division, Differentiation	positive regulation of substrate adhesion-dependent cell spreading, actin cytoskeleton organization, regulation of filopodium assembly, positive regulation of pseudopodium assembly	75.1184	10
AMPK signaling pathway: ACACA	-0.0160672	0.0343245	-5.79005	9.83e-09	9.05e-06		Fatty acid metabolism, Fatty acid biosynthesis, Lipid metabolism, Lipid biosynthesis		86.6931	24
Ras signaling pathway: RALGDS*	-0.0019104	0.001736	-5.78635	1e-08	9.23e-06			regulation of catalytic activity	84.8907	11
Ras signaling pathway: PLA2G4B	-3.72e-06	3.77e-06	-5.77596	1.07e-08	9.79e-06		Lipid degradation, Lipid metabolism, Cilium biogenesis/degradation, Chemotaxis	glycerophospholipid catabolic process, phospholipid metabolic process, multicellular organismal lipid catabolic process, phosphatidylcholine metabolic process, fatty acid biosynthetic process, innate immune response in mucosa, positive regulation of DNA replication, antibacterial humoral response, defense response to Gram-positive bacterium, phosphatidic acid metabolic process, positive regulatio…	85.0655	163
Circadian rhythm: PER1	-0.00938166	0.0194519	-5.72711	1.41e-08	1.29e-05		Biological rhythms, Transcription regulation, Transcription	circadian regulation of gene expression, histone H4 acetylation, histone H3 acetylation	69.8789	24
Tight junction: IGSF5 IGSF5	-0.0040875	0.00815463	-5.72675	1.41e-08	1.29e-05		Host-virus interaction, Cell adhesion, Angiogenesis	angiogenesis, regulation of neutrophil chemotaxis	79.742	34
Tight junction: IGSF5 MAGI1	-0.00214451	0.00414345	-5.68371	1.8e-08	1.65e-05		Host-virus interaction, Cell adhesion, Angiogenesis	angiogenesis, regulation of neutrophil chemotaxis	79.0318	31
Jak-STAT signaling pathway: CDKN1A	-0.001095	0.00138002	-5.6811	1.83e-08	1.67e-05	REPLICATIVE.IMMORTALITY, EVADING.GROWTH.SUPPRESSORS, SUSTAINING.PROLIFERATIVE.SIGNALING	Cell cycle	G1/S transition of mitotic cell cycle, cell cycle arrest, DNA damage response, signal transduction by p53 class mediator resulting in cell cycle arrest, protein phosphorylation, negative regulation of cell proliferation, negative regulation of phosphorylation, positive regulation of protein kinase activity, negative regulation of cell growth	85.7963	145
Hedgehog signaling pathway: PTCH1	-5.31e-05	0.0001	-5.67605	1.88e-08	1.72e-05	GENOME.INSTABILITY.AND.MUTATION		protein targeting to plasma membrane, positive regulation of cholesterol efflux	82.5597	32
MAPK signaling pathway: NFKB1	0.00050864	0.00044354	5.66592	1.99e-08	1.82e-05		Transcription regulation, Transcription, Apoptosis, Biological rhythms, Host-virus interaction	positive regulation of transcription from RNA polymerase II promoter, positive regulation of transcription, DNA-templated, negative regulation of calcidiol 1-monooxygenase activity, positive regulation of hyaluronan biosynthetic process, regulation of transcription, DNA-templated, transcription from RNA polymerase II promoter, response to UV-B, nucleotide-binding oligomerization domain containing…	75.7871	31
NOD-like receptor signaling pathway: IKBKG CHUK IKBKB	-0.00062888	0.00110132	-5.66507	2e-08	1.82e-05		Host-virus interaction, Transcription regulation, Transcription	positive regulation of NF-kappaB transcription factor activity, positive regulation of transcription from RNA polymerase II promoter, positive regulation of I-kappaB kinase/NF-kappaB signaling, cellular response to DNA damage stimulus, cellular response to tumor necrosis factor, protein phosphorylation, serine phosphorylation of STAT protein	82.6588	16
Calcium signaling pathway: ADCY1	-0.0147304	0.0277726	-5.66393	2.01e-08	1.83e-05		cAMP biosynthesis, Biological rhythms, Olfaction, Sensory transduction		69.3882	45
Sphingolipid signaling pathway: PRKCA	-0.00047852	0.00050025	-5.57621	3.28e-08	2.99e-05		Apoptosis, Angiogenesis, Cell adhesion, Transcription regulation, Transcription, Adaptive immunity, Immunity, Biological rhythms	histone H3-T6 phosphorylation, regulation of platelet aggregation, protein phosphorylation, positive regulation of blood vessel endothelial cell migration, phosphorylation, positive regulation of mismatch repair, negative regulation of protein catabolic process, negative regulation of protein ubiquitination	82.4498	16
Glutamatergic synapse: GRIN3A DLG4	-0.00691513	0.00918399	-5.54597	3.88e-08	3.53e-05		Ligand-gated ion channel, Ion channel, Ion transport, Transport, Exocytosis	response to ethanol, regulation of membrane potential, cation transport, protein localization to synapse, establishment of protein localization, protein complex assembly	92.3149	23
Ras signaling pathway: MLLT4*	-0.0016459	0.00165281	-5.51971	4.48e-08	4.07e-05		Cell adhesion		84.8096	11
Serotonergic synapse: PRKACA	-0.0104725	0.00872658	-5.5115	4.69e-08	4.25e-05	GENOME.INSTABILITY.AND.MUTATION	Apoptosis, Angiogenesis, Cell adhesion	regulation of osteoblast differentiation, regulation of bicellular tight junction assembly, cellular response to glucose stimulus, regulation of proteasomal protein catabolic process, peptidyl-serine phosphorylation, protein phosphorylation	79.0438	38
Jak-STAT signaling pathway: CCND1	-0.00185802	0.00278191	-5.49633	5.1e-08	4.62e-05	EVADING.GROWTH.SUPPRESSORS, SUSTAINING.PROLIFERATIVE.SIGNALING	Cell cycle, Cell division, DNA damage, Transcription regulation, Transcription	positive regulation of cyclin-dependent protein serine/threonine kinase activity, positive regulation of protein phosphorylation, G1/S transition of mitotic cell cycle, mitotic G1 DNA damage checkpoint, positive regulation of G2/M transition of mitotic cell cycle, response to UV-A, negative regulation of cell cycle arrest, cellular response to DNA damage stimulus, negative regulation of transcrip…	85.7028	147
Hippo signaling pathway: SAV1	-0.0164434	0.0229775	-5.49157	5.23e-08	4.73e-05				94.7269	4
PPAR signaling pathway: APOC3	-0.0001368	0.00031247	-5.48802	5.33e-08	4.82e-05		Lipid metabolism, Lipid transport, Lipid degradation, Transport	negative regulation of very-low-density lipoprotein particle remodeling, phospholipid efflux, regulation of Cdc42 protein signal transduction, cholesterol efflux, negative regulation of lipid catabolic process, triglyceride catabolic process, negative regulation of lipoprotein lipase activity, negative regulation of triglyceride catabolic process, chylomicron remnant clearance, negative regulatio…	88.3394	5
PPAR signaling pathway: CYP7A1	-0.0001368	0.00031247	-5.48802	5.33e-08	4.82e-05		Lipid metabolism, Cholesterol metabolism, Sterol metabolism, Steroid metabolism	regulation of bile acid biosynthetic process, cellular response to glucose stimulus, bile acid biosynthetic process	88.3394	5
Hedgehog signaling pathway: GLI1*	3.77e-05	5.61e-05	5.48658	5.38e-08	4.85e-05		Transcription regulation, Transcription, Differentiation	smoothened signaling pathway, positive regulation of DNA replication, epidermal cell differentiation, positive regulation of smoothened signaling pathway, positive regulation of transcription from RNA polymerase II promoter, osteoblast differentiation, positive regulation of transcription, DNA-templated, cell proliferation, negative regulation of transcription from RNA polymerase II promoter, neg…	83.3166	33
HIF-1 signaling pathway: SERPINE1	-0.00011458	0.00012948	-5.46819	5.94e-08	5.36e-05			negative regulation of smooth muscle cell-matrix adhesion, negative regulation of endopeptidase activity, positive regulation of receptor-mediated endocytosis, regulation of receptor activity, negative regulation of plasminogen activation, negative regulation of cell adhesion mediated by integrin, negative regulation of fibrinolysis, negative regulation of smooth muscle cell migration, negative r…	74.1308	65
TNF signaling pathway: JUN	-0.00054558	0.00049561	-5.36044	1.06e-07	9.58e-05	RESISTING.CELL.DEATH, SUSTAINING.PROLIFERATIVE.SIGNALING	Transcription regulation, Transcription	positive regulation of transcription from RNA polymerase II promoter, positive regulation of transcription, DNA-templated, SMAD protein import into nucleus, positive regulation of DNA-templated transcription, initiation, positive regulation by host of viral transcription, negative regulation by host of viral transcription, negative regulation of DNA binding, SMAD protein signal transduction, tran…	81.0198	15
PPAR signaling pathway: PDPK1	-0.00210993	0.00309639	-5.35278	1.11e-07	9.97e-05	SUSTAINING.PROLIFERATIVE.SIGNALING	Transcription regulation, Transcription	activation of protein kinase B activity, positive regulation of release of sequestered calcium ion into cytosol, negative regulation of protein kinase activity, peptidyl-threonine phosphorylation, negative regulation of transforming growth factor beta receptor signaling pathway, intracellular signal transduction, protein phosphorylation	81.7498	5
Melanogenesis: TYR	-1.2e-05	9.22e-06	-5.32686	1.27e-07	0.00011436		Melanin biosynthesis	melanin biosynthetic process	91.0003	2
cGMP-PKG signaling pathway: CACNA1C	-0.00036046	0.00057125	-5.32567	1.28e-07	0.00011496		Calcium transport, Ion transport, Calcium channel, Ion channel, Transport, Voltage-gated channel, Vision, Sensory transduction	positive regulation of cytosolic calcium ion concentration, calcium ion import, positive regulation of calcium ion transport, calcium ion transport	84.7856	47
HIF-1 signaling pathway: HK1	-0.00018599	0.00023927	-5.31542	1.35e-07	0.00012127	CELLULAR.ENERGETICS	Glycolysis	apoptotic mitochondrial changes, carbohydrate phosphorylation	74.6481	68
PPAR signaling pathway: AQP7	4.41e-07	4.81e-07	5.31016	1.39e-07	0.00012457		Transport		91.7136	5
VEGF signaling pathway: PTK2	3.39e-05	1.99e-05	5.30482	1.43e-07	0.00012801		Angiogenesis	growth hormone receptor signaling pathway, transforming growth factor beta receptor signaling pathway, regulation of cell adhesion mediated by integrin, negative regulation of cell-cell adhesion, integrin-mediated signaling pathway, ephrin receptor signaling pathway, positive regulation of cell migration, peptidyl-tyrosine phosphorylation, protein autophosphorylation	79.1864	3
VEGF signaling pathway: PLA2G4B	2.69e-08	1.33e-08	5.29321	1.52e-07	0.00013599		Lipid degradation, Lipid metabolism	glycerophospholipid catabolic process	82.3767	25
Axon guidance: GNAI1	0.00125096	0.00068573	5.29139	1.54e-07	0.00013715		Cell cycle, Cell division	cell division	78.6106	9
Ras signaling pathway: TIAM1*	-0.00148478	0.00142857	-5.28043	1.63e-07	0.00014518	INVASION.AND.METASTASIS			85.241	10
Leukocyte transendothelial migration: BCAR1	-5.86e-05	5.01e-05	-5.26761	1.74e-07	0.00015518		Cell adhesion	integrin-mediated signaling pathway, antigen receptor-mediated signaling pathway, positive regulation of cell migration, B cell receptor signaling pathway, actin filament organization, positive regulation of endothelial cell migration, cell migration	69.7381	30
Hedgehog signaling pathway: SMO	0.0171091	0.0150618	5.25241	1.89e-07	0.00016793				91.7712	3
Serotonergic synapse: TRPC1	-0.0225217	0.0321859	-5.24649	1.95e-07	0.00017305		Ion channel, Calcium channel, Ion transport, Calcium transport, Transport	response to calcium ion, melanin biosynthetic process, cytosolic calcium ion homeostasis, positive regulation of release of sequestered calcium ion into cytosol	93.4801	1
HIF-1 signaling pathway: ENO1	-0.0004783	0.00110231	-5.23568	2.06e-07	0.00018295	CELLULAR.ENERGETICS	Glycolysis, Plasminogen activation, Transcription regulation, Transcription	negative regulation of cell growth, negative regulation of transcription, DNA-templated	73.4878	67
Axon guidance: GNAI1*	0.00258782	0.00146456	5.20811	2.38e-07	0.00021114		Cell cycle, Cell division	cell division	67.1942	5
Calcium signaling pathway: C01330*	-0.0347012	0.0611333	-5.20594	2.41e-07	0.0002133				89.1056	3
Calcium signaling pathway: C01330	-0.0347012	0.0611333	-5.20594	2.41e-07	0.0002133				89.1056	3
HIF-1 signaling pathway: CDKN1A	-0.00018733	0.00034503	-5.18527	2.68e-07	0.00023703	REPLICATIVE.IMMORTALITY, EVADING.GROWTH.SUPPRESSORS, SUSTAINING.PROLIFERATIVE.SIGNALING	Cell cycle	negative regulation of phosphorylation, G1/S transition of mitotic cell cycle, negative regulation of cell growth, DNA damage response, signal transduction by p53 class mediator resulting in cell cycle arrest, positive regulation of protein kinase activity, negative regulation of cell proliferation, cell cycle arrest, protein phosphorylation, autophagic cell death, cellular response to lithium io…	73.8707	66
NF-kappa B signaling pathway: CXCL12	0.0004183	0.00057352	5.18183	2.73e-07	0.00024104	INVASION.AND.METASTASIS	Chemotaxis	negative regulation of leukocyte apoptotic process, negative regulation of intrinsic apoptotic signaling pathway in response to DNA damage, negative regulation of leukocyte tethering or rolling, positive regulation of T cell migration, cell chemotaxis, chemokine-mediated signaling pathway, positive regulation of monocyte chemotaxis, positive regulation of cell adhesion	85.372	3
PPAR signaling pathway: ACAA1	-0.00423644	0.00465431	-5.16451	2.99e-07	0.00026343		Fatty acid metabolism, Lipid metabolism		84.2797	5
NOD-like receptor signaling pathway: CASP5	4.09e-06	4.73e-06	5.15706	3.11e-07	0.00027349		Apoptosis		88.3069	3
Tight junction: MYL12B CGN	-0.000421	0.00036453	-5.14628	3.29e-07	0.00028886		Cell shape, Cell adhesion	muscle contraction, regulation of the force of heart contraction, regulation of heart rate, ATP metabolic process, striated muscle contraction, actomyosin structure organization, actin filament-based movement, angiogenesis, membrane protein ectodomain proteolysis, mitotic cytokinesis, metabolic process	87.0111	29
PI3K-Akt signaling pathway: MYC	0.00293107	0.00585922	5.14309	3.34e-07	0.00029333	REPLICATIVE.IMMORTALITY, RESISTING.CELL.DEATH, SUSTAINING.PROLIFERATIVE.SIGNALING	Transcription regulation, Transcription	regulation of gene expression, cellular response to DNA damage stimulus, cell cycle arrest, chromosome organization, cellular iron ion homeostasis, response to gamma radiation, positive regulation of response to DNA damage stimulus, negative regulation of cell division, negative regulation of fibroblast proliferation, negative regulation of transcription from RNA polymerase II promoter, positive …	85.4216	256
PPAR signaling pathway: ACOX1	-0.00240785	0.0038031	-5.14293	3.34e-07	0.00029333		Fatty acid metabolism, Lipid metabolism	lipid metabolic process	86.6131	11
HIF-1 signaling pathway: EPO	-1.09e-05	2.69e-05	-5.1412	3.37e-07	0.00029552		Erythrocyte maturation, Hydrogen peroxide	positive regulation of cell proliferation, negative regulation of calcium ion transport into cytosol, negative regulation of intrinsic apoptotic signaling pathway in response to osmotic stress, negative regulation of erythrocyte apoptotic process, cellular hyperosmotic response, negative regulation of cation channel activity, positive regulation of Ras protein signal transduction, positive regula…	74.0996	65
ErbB signaling pathway: STAT5A	-0.00132502	0.00127139	-5.13802	3.43e-07	0.00030007		Lactation, Transcription regulation, Transcription	JAK-STAT cascade involved in growth hormone signaling pathway, cellular response to hormone stimulus, response to estradiol	90.6771	10
Axon guidance: ENAH*	-0.00767707	0.0102892	-5.13235	3.53e-07	0.00030863				80.6353	2
Oxytocin signaling pathway: KCNJ2	-5.53e-06	5.18e-06	-5.13209	3.54e-07	0.00030869	GENOME.INSTABILITY.AND.MUTATION	Voltage-gated channel, Ion channel, Ion transport, Potassium transport, Transport	potassium ion transport, protein homotetramerization, regulation of membrane repolarization, potassium ion import, potassium ion transmembrane transport	95.319	7
Signaling pathways regulating pluripotency of stem cells: MYC*	0.00017564	0.00035267	5.12279	3.71e-07	0.00032347	REPLICATIVE.IMMORTALITY, RESISTING.CELL.DEATH, SUSTAINING.PROLIFERATIVE.SIGNALING	Transcription regulation, Transcription	positive regulation of transcription, DNA-templated, positive regulation of transcription from RNA polymerase II promoter, chromosome organization, canonical Wnt signaling pathway, cellular iron ion homeostasis, response to gamma radiation, positive regulation of response to DNA damage stimulus, negative regulation of cell division, negative regulation of fibroblast proliferation, regulation of g…	94.2045	34
Focal adhesion: ZYX ACTB	0.00826254	0.020862	5.12102	3.74e-07	0.00032606		Cell adhesion, Host-virus interaction	ATP-dependent chromatin remodeling	82.7872	180
PI3K-Akt signaling pathway: CCND1	-0.00596383	0.0155541	-5.10338	4.1e-07	0.00035659	EVADING.GROWTH.SUPPRESSORS, SUSTAINING.PROLIFERATIVE.SIGNALING	Cell cycle, Cell division, DNA damage, Transcription regulation, Transcription	positive regulation of cyclin-dependent protein serine/threonine kinase activity, positive regulation of G2/M transition of mitotic cell cycle, negative regulation of cell cycle arrest, cellular response to DNA damage stimulus, positive regulation of protein phosphorylation, G1/S transition of mitotic cell cycle, mitotic G1 DNA damage checkpoint, response to UV-A, negative regulation of transcrip…	85.3885	256
PPAR signaling pathway: ACSL1	-0.00243866	0.00453927	-5.0724	4.8e-07	0.0004174	CELLULAR.ENERGETICS	Fatty acid metabolism, Lipid metabolism, Spermatogenesis, Differentiation	long-chain fatty acid metabolic process, long-chain fatty acid import, lipid biosynthetic process, lipid metabolic process, very long-chain fatty acid metabolic process, fatty acid metabolic process	84.8983	15
Longevity regulating pathway - mammal: TP53*	0.0212358	0.0307032	4.98656	7.42e-07	0.00064411	GENOME.INSTABILITY.AND.MUTATION	Biological rhythms, Apoptosis, Host-virus interaction, Necrosis, Cell cycle, Transcription regulation, Transcription	positive regulation of protein oligomerization, positive regulation of release of cytochrome c from mitochondria, oligodendrocyte apoptotic process, positive regulation of transcription from RNA polymerase II promoter, DNA damage response, signal transduction by p53 class mediator, ER overload response, chromatin assembly, positive regulation of transcription, DNA-templated, regulation of transcr…	84.3257	20
Inflammatory mediator regulation of TRP channels: C00219	-0.00019674	0.00016732	-4.97652	7.8e-07	0.00067664				95.6998	16
Notch signaling pathway: HES1	0.00010662	0.00012629	4.93403	9.65e-07	0.00083593		Transcription regulation, Transcription, Neurogenesis, Differentiation	Notch signaling pathway, negative regulation of transcription from RNA polymerase II promoter, negative regulation of transcription, DNA-templated, cartilage development	77.1645	46
Thyroid hormone signaling pathway: TP53*	0.00727766	0.0108368	4.93029	9.83e-07	0.00085066	GENOME.INSTABILITY.AND.MUTATION	Transcription regulation, Transcription, Necrosis, Apoptosis, Biological rhythms, Host-virus interaction, Cell cycle	positive regulation of transcription, DNA-templated, negative regulation of cell proliferation, positive regulation of transcription from RNA polymerase II promoter, cell cycle arrest, positive regulation of apoptotic process, cellular response to DNA damage stimulus, protein complex assembly, oligodendrocyte apoptotic process, regulation of transcription, DNA-templated, DNA damage response, sign…	80.5966	19
PI3K-Akt signaling pathway: TP53	0.00179278	0.002674	4.92964	9.87e-07	0.00085241	GENOME.INSTABILITY.AND.MUTATION	Cell cycle, Apoptosis, Host-virus interaction, Necrosis, Biological rhythms, Transcription regulation, Transcription	cellular response to DNA damage stimulus, positive regulation of apoptotic process, oligodendrocyte apoptotic process, cell cycle arrest, DNA damage response, signal transduction by p53 class mediator, ER overload response, chromatin assembly, cellular response to glucose starvation, protein localization, DNA strand renaturation, positive regulation of protein oligomerization, intrinsic apoptotic…	85.3452	256
Thyroid hormone signaling pathway: BAD	0.0150755	0.0514748	4.91754	1.05e-06	0.00090426	RESISTING.CELL.DEATH	Apoptosis	positive regulation of apoptotic process, positive regulation of cysteine-type endopeptidase activity involved in apoptotic process, cellular response to nicotine, pore complex assembly, activation of cysteine-type endopeptidase activity, positive regulation of proteolysis, apoptotic process	80.9352	18
PPAR signaling pathway: FABP3	-0.00054043	0.00056601	-4.90589	1.11e-06	0.00095697		Transport		85.1881	5
VEGF signaling pathway: PXN	2.21e-05	1.23e-05	4.87773	1.28e-06	0.00109867		Cell adhesion	growth hormone receptor signaling pathway, transforming growth factor beta receptor signaling pathway	77.914	3
ErbB signaling pathway: CDKN1B	-0.00022884	0.0003557	-4.87469	1.3e-06	0.00111397	EVADING.GROWTH.SUPPRESSORS	Cell cycle	negative regulation of phosphorylation, G1/S transition of mitotic cell cycle, autophagic cell death, cellular response to lithium ion, negative regulation of kinase activity, negative regulation of cell growth, mitotic cell cycle arrest, negative regulation of mitotic cell cycle, positive regulation of cell death, positive regulation of protein catabolic process, negative regulation of cell prol…	83.8987	32
ErbB signaling pathway: BAD	0.00040737	0.0013961	4.8682	1.34e-06	0.00114881	RESISTING.CELL.DEATH	Apoptosis	positive regulation of cysteine-type endopeptidase activity involved in apoptotic process, cellular response to nicotine, pore complex assembly, activation of cysteine-type endopeptidase activity, positive regulation of apoptotic process, positive regulation of proteolysis, apoptotic process	83.378	32
Rap1 signaling pathway: AKT3	-8.77e-06	1.19e-05	-4.86246	1.38e-06	0.00118036		Glycogen biosynthesis, Glycogen metabolism, Glucose metabolism, Apoptosis, Sugar transport, Carbohydrate metabolism, Translation regulation, Neurogenesis, Transport	peptidyl-serine phosphorylation, intracellular signal transduction, positive regulation of blood vessel endothelial cell migration, phosphorylation, protein phosphorylation, response to UV-A, positive regulation of cyclin-dependent protein serine/threonine kinase activity involved in G1/S transition of mitotic cell cycle, positive regulation of cell growth, negative regulation of apoptotic proces…	85.0909	149
Natural killer cell mediated cytotoxicity: ITGAL ITGB2	0.00020734	0.00028974	4.83584	1.57e-06	0.00134354		Cell adhesion	regulation of peptidyl-tyrosine phosphorylation, neutrophil chemotaxis, leukocyte cell-cell adhesion	79.4859	4
Jak-STAT signaling pathway: BCL2	-0.00010705	0.00010763	-4.82124	1.68e-06	0.00144125	RESISTING.CELL.DEATH	Apoptosis	response to cytokine, negative regulation of intrinsic apoptotic signaling pathway, negative regulation of apoptotic process, response to iron ion, negative regulation of cellular pH reduction, regulation of transmembrane transporter activity, transmembrane transport, regulation of protein homodimerization activity, B cell proliferation, regulation of protein heterodimerization activity, regulati…	86.151	145
Jak-STAT signaling pathway: PIM1	-0.00110586	0.0010177	-4.81266	1.76e-06	0.00150111		Cell cycle, Apoptosis	negative regulation of apoptotic process, protein phosphorylation, protein autophosphorylation, cell proliferation, negative regulation of sequence-specific DNA binding transcription factor activity	86.0317	145
Axon guidance: RAF1	-0.00054206	0.00060267	-4.80349	1.84e-06	0.00156789	SUSTAINING.PROLIFERATIVE.SIGNALING		positive regulation of peptidyl-serine phosphorylation, negative regulation of protein complex assembly, activation of MAPKK activity, negative regulation of apoptotic process, negative regulation of cell proliferation	79.6282	21
Rap1 signaling pathway: GNAI1	-0.00801348	0.0179526	-4.76771	2.18e-06	0.00186288		Cell cycle, Cell division	cell division	75.1045	6
Leukocyte transendothelial migration: RAC1*	6.11e-05	5.68e-05	4.75153	2.36e-06	0.00201192			regulation of respiratory burst, positive regulation of substrate adhesion-dependent cell spreading, negative regulation of interleukin-23 production, positive regulation of lamellipodium assembly, cell motility, ruffle organization, positive regulation of focal adhesion assembly, positive regulation of stress fiber assembly	76.697	29
Signaling pathways regulating pluripotency of stem cells: AKT3*	-0.00033724	0.00025597	-4.74208	2.47e-06	0.00210309		Glycogen biosynthesis, Glycogen metabolism, Glucose metabolism, Sugar transport, Carbohydrate metabolism, Apoptosis, Translation regulation, Neurogenesis, Transport	intracellular signal transduction, peptidyl-serine phosphorylation, phosphorylation, response to UV-A, positive regulation of cyclin-dependent protein serine/threonine kinase activity involved in G1/S transition of mitotic cell cycle, protein phosphorylation, positive regulation of blood vessel endothelial cell migration, positive regulation of cell growth, positive regulation of peptidyl-serine …	84.2838	18
NOD-like receptor signaling pathway: CASP8	1.08e-05	1.01e-05	4.73858	2.51e-06	0.00213629	RESISTING.CELL.DEATH	Apoptosis, Host-virus interaction	TRAIL-activated apoptotic signaling pathway, activation of cysteine-type endopeptidase activity, proteolysis, positive regulation of proteolysis, extrinsic apoptotic signaling pathway	82.3976	12
Glutamatergic synapse: PLD1	-0.00547347	0.006311	-4.72736	2.65e-06	0.00225197		Lipid degradation, Lipid metabolism		87.7043	25
PPAR signaling pathway: UBC	-0.00373203	0.0157727	-4.71527	2.81e-06	0.00238351				66.8877	5
Aldosterone-regulated sodium reabsorption: SCNN1A	-1.72e-05	1.83e-05	-4.70988	2.88e-06	0.00244292		Sodium transport, Ion transport, Transport, Ion channel, Sodium channel, Taste, Sensory transduction	sodium ion homeostasis, multicellular organismal water homeostasis, sodium ion transmembrane transport	84.139	21
Apoptosis: FASLG*	-9.5e-07	8.55e-07	-4.67265	3.44e-06	0.00291397	RESISTING.CELL.DEATH	Apoptosis, Transcription regulation, Transcription	positive regulation of apoptotic process, extrinsic apoptotic signaling pathway, apoptotic signaling pathway, extrinsic apoptotic signaling pathway via death domain receptors, necroptotic process, T cell apoptotic process, necroptotic signaling pathway, positive regulation of endothelial cell apoptotic process, negative regulation of angiogenesis, negative regulation of transcription from RNA pol…	80.4173	19
Cytosolic DNA-sensing pathway: NFKB1*	8.13e-05	7.73e-05	4.67231	3.45e-06	0.00291526		Apoptosis, Transcription regulation, Transcription, Host-virus interaction	negative regulation of calcidiol 1-monooxygenase activity, positive regulation of hyaluronan biosynthetic process, positive regulation of transcription from RNA polymerase II promoter, positive regulation of transcription, DNA-templated, response to UV-B, nucleotide-binding oligomerization domain containing 2 signaling pathway, response to organic substance, cellular response to interleukin-1, ce…	79.3025	6
Neurotrophin signaling pathway: JUN	-2.94e-06	3.06e-06	-4.6672	3.53e-06	0.00298326	RESISTING.CELL.DEATH, SUSTAINING.PROLIFERATIVE.SIGNALING	Transcription regulation, Transcription	positive regulation of transcription, DNA-templated, positive regulation of transcription from RNA polymerase II promoter, SMAD protein import into nucleus, positive regulation of DNA-templated transcription, initiation, positive regulation by host of viral transcription, negative regulation by host of viral transcription, negative regulation of DNA binding, SMAD protein signal transduction, tran…	79.8856	33
Signaling pathways regulating pluripotency of stem cells: MAPK14	-0.0109692	0.0244643	-4.65313	3.78e-06	0.00318527	SUSTAINING.PROLIFERATIVE.SIGNALING	Transcription regulation, Transcription, Stress response, Apoptosis, Cell cycle	intracellular signal transduction, regulation of cytokine production involved in inflammatory response, cellular response to lipopolysaccharide, response to stress, peptidyl-serine phosphorylation, response to osmotic stress, MAPK cascade, myoblast differentiation	90.1115	10
Oxytocin signaling pathway: CACNG3	-2.64e-07	1.87e-07	-4.65145	3.81e-06	0.00320689		Calcium channel, Voltage-gated channel, Calcium transport, Ion channel, Ion transport, Transport, Vision, Sensory transduction	regulation of alpha-amino-3-hydroxy-5-methyl-4-isoxazole propionate selective glutamate receptor activity, positive regulation of cytosolic calcium ion concentration, calcium ion transport, calcium ion import, positive regulation of calcium ion transport, regulation of calcium ion transport, calcium ion transmembrane transport	95.761	22
Ras signaling pathway: ABL1	-2.15e-05	2.67e-05	-4.64774	3.88e-06	0.00325976		Endocytosis, Apoptosis, Autophagy, Cell adhesion, DNA repair, DNA damage	positive regulation of oxidoreductase activity, regulation of response to DNA damage stimulus, positive regulation of apoptotic process, DNA damage induced protein phosphorylation, negative regulation of ubiquitin-protein transferase activity, positive regulation of peptidyl-tyrosine phosphorylation, peptidyl-tyrosine autophosphorylation, signal transduction in response to DNA damage, negative re…	83.9481	140
Serotonergic synapse: CASP3	0.00014527	0.00033466	4.63721	4.07e-06	0.00342185	RESISTING.CELL.DEATH	Apoptosis	neurotrophin TRK receptor signaling pathway, erythrocyte differentiation, execution phase of apoptosis, proteolysis	76.2653	46
Ras signaling pathway: PIK3R5*	-0.00156393	0.0019892	-4.63106	4.19e-06	0.00351837	GENOME.INSTABILITY.AND.MUTATION	Angiogenesis, Endocytosis, Autophagy, Cell adhesion, Chemotaxis, Adaptive immunity, Inflammatory response, Innate immunity, Differentiation, Immunity, Stress response, Host-virus interaction, Protein transport, Transport	phosphatidylinositol 3-kinase signaling, positive regulation of protein kinase B signaling, positive regulation of MAP kinase activity, G-protein coupled receptor signaling pathway, insulin-like growth factor receptor signaling pathway, growth hormone receptor signaling pathway, positive regulation of transcription factor import into nucleus, response to endoplasmic reticulum stress, protein stab…	84.3704	19
HIF-1 signaling pathway: LTBR	-0.0001233	0.0001433	-4.60863	4.66e-06	0.00390524		Apoptosis, Host-virus interaction		74.0853	65
PI3K-Akt signaling pathway: G6PC	-0.00036356	0.00078768	-4.58451	5.22e-06	0.00436704		Gluconeogenesis		84.1116	264
MAPK signaling pathway: ATF2	-3.72e-06	3.49e-06	-4.57238	5.52e-06	0.00461586	SUSTAINING.PROLIFERATIVE.SIGNALING	Transcription regulation, Transcription, DNA damage	positive regulation of transcription from RNA polymerase II promoter, cellular response to DNA damage stimulus, response to osmotic stress, histone acetylation	81.1101	50
Toll-like receptor signaling pathway: CXCL10	1.1e-06	6.81e-07	4.56275	5.77e-06	0.00482182	TUMOR.PROMOTING.INFLAMMATION	Chemotaxis, Inflammatory response	chemotaxis, positive regulation of cAMP metabolic process, positive regulation of cAMP-mediated signaling, positive regulation of release of sequestered calcium ion into cytosol, positive regulation of T cell migration, positive regulation of monocyte chemotaxis, regulation of cell proliferation, regulation of T cell chemotaxis, regulation of endothelial tube morphogenesis	80.693	15
Longevity regulating pathway - mammal: SOD2	-0.00192603	0.00301903	-4.56274	5.77e-06	0.00482182	TUMOR.PROMOTING.INFLAMMATION		superoxide metabolic process	83.2063	57
Glutamatergic synapse: PRKACA	-0.0002011	0.00016751	-4.5558	5.96e-06	0.00496815	GENOME.INSTABILITY.AND.MUTATION	Apoptosis, Angiogenesis, Cell adhesion	regulation of osteoblast differentiation, regulation of bicellular tight junction assembly, cellular response to glucose stimulus, peptidyl-serine phosphorylation, regulation of proteasomal protein catabolic process, protein phosphorylation	85.4618	38
Complement and coagulation cascades: C3	0.00200341	0.00272878	4.54881	6.16e-06	0.0051261		Complement pathway, Innate immunity, Inflammatory response, Complement alternate pathway, Fatty acid metabolism, Immunity, Lipid metabolism	regulation of triglyceride biosynthetic process, positive regulation of glucose transport, positive regulation of lipid storage, positive regulation of G-protein coupled receptor protein signaling pathway, positive regulation of vascular endothelial growth factor production, positive regulation of protein phosphorylation	76.6416	3
AMPK signaling pathway: HMGCR	-0.0208058	0.0656556	-4.54192	6.36e-06	0.00528615		Lipid metabolism, Lipid biosynthesis, Cholesterol metabolism, Sterol metabolism, Steroid metabolism, Cholesterol biosynthesis, Sterol biosynthesis, Steroid biosynthesis	cholesterol biosynthetic process, protein tetramerization	86.6757	24
Ras signaling pathway: RIN1*	-0.00020124	0.00022444	-4.54118	6.38e-06	0.0052979		Endocytosis		86.754	10
Glutamatergic synapse: ITPR1 HOMER3 HOMER3	-1.71e-05	1.3e-05	-4.49111	8.04e-06	0.00666586		Ligand-gated ion channel, Ion channel, Ion transport, Calcium channel, Calcium transport, Transport, Apoptosis	negative regulation of calcium-mediated signaling, response to hypoxia, response to calcium ion, inositol phosphate-mediated signaling	87.4826	29
Circadian entrainment: FOS	-7.71e-06	6.25e-06	-4.47844	8.52e-06	0.00705562	SUSTAINING.PROLIFERATIVE.SIGNALING		cellular response to reactive oxygen species, SMAD protein signal transduction, transforming growth factor beta receptor signaling pathway, positive regulation of transcription, DNA-templated	79.0061	174
T cell receptor signaling pathway: CD40LG	-9.39e-07	1.61e-06	-4.47531	8.64e-06	0.00714893			inflammatory response, B cell proliferation, positive regulation of endothelial cell apoptotic process, platelet activation, positive regulation of interleukin-12 production, negative regulation of apoptotic process	99.9443	2
Hippo signaling pathway: GLI2	7.49e-08	4.45e-08	4.43404	1.04e-05	0.00861758		Transcription regulation, Transcription	cell proliferation, smoothened signaling pathway, positive regulation of DNA replication, positive regulation of transcription, DNA-templated, positive regulation of transcription from RNA polymerase II promoter	78.0422	47
Regulation of actin cytoskeleton: PXN	-8.8e-05	0.00022673	-4.43281	1.05e-05	0.00865516		Cell adhesion	growth hormone receptor signaling pathway, transforming growth factor beta receptor signaling pathway	81.1728	96
RIG-I-like receptor signaling pathway: MAVS TMEM173	3.58e-06	5.04e-06	4.41597	1.13e-05	0.00932989		Host-virus interaction, Antiviral defense, Innate immunity, Immunity, Apoptosis	positive regulation of transcription from RNA polymerase II promoter, positive regulation of protein import into nucleus, translocation, positive regulation of interferon-alpha production, positive regulation of transcription factor import into nucleus, defense response to virus, positive regulation of IP-10 production, positive regulation of chemokine (C-C motif) ligand 5 production, positive re…	84.4605	15
Ras signaling pathway: RAB5A	-4.77e-05	5.36e-05	-4.41056	1.16e-05	0.00954915		Endocytosis, Protein transport, Transport	synaptic vesicle recycling, regulation of filopodium assembly, endocytosis, metabolic process	83.7311	141
cAMP signaling pathway: BAD	0.0193892	0.0747431	4.39948	1.22e-05	0.0100264	RESISTING.CELL.DEATH	Apoptosis	positive regulation of cysteine-type endopeptidase activity involved in apoptotic process, cellular response to nicotine, pore complex assembly, activation of cysteine-type endopeptidase activity, positive regulation of proteolysis, apoptotic process, positive regulation of apoptotic process	89.2253	80
ErbB signaling pathway: ERBB3 ERBB3	-0.00241765	0.00193812	-4.39846	1.23e-05	0.0100605			negative regulation of secretion, negative regulation of signal transduction, phosphatidylinositol 3-kinase signaling, negative regulation of cell adhesion, regulation of cell proliferation, signal transduction	94.2324	4
Axon guidance: UNC5D DCC	-0.00324297	0.00420357	-4.38137	1.32e-05	0.010851		Apoptosis		91.7146	11
Thyroid hormone signaling pathway: CCND1	-0.00750139	0.00986271	-4.37792	1.34e-05	0.0110071	EVADING.GROWTH.SUPPRESSORS, SUSTAINING.PROLIFERATIVE.SIGNALING	Transcription regulation, Transcription, DNA damage, Cell cycle, Cell division	positive regulation of protein phosphorylation, cellular response to DNA damage stimulus, mitotic G1 DNA damage checkpoint, positive regulation of G2/M transition of mitotic cell cycle, response to UV-A, negative regulation of cell cycle arrest, positive regulation of cyclin-dependent protein serine/threonine kinase activity, G1/S transition of mitotic cell cycle, negative regulation of transcrip…	82.9897	2
ErbB signaling pathway: RPS6KB1	-5.75e-06	4.8e-06	-4.3769	1.35e-05	0.0110439	INDUCING.ANGIOGENESIS	Apoptosis, Translation regulation, Cell cycle	TOR signaling, cellular response to growth factor stimulus	83.6764	34
PPAR signaling pathway: ACADL	-0.00045535	0.00037566	-4.37519	1.36e-05	0.0111154	CELLULAR.ENERGETICS	Fatty acid metabolism, Lipid metabolism		85.723	5
VEGF signaling pathway: RAC1	1.61e-05	8.77e-06	4.35553	1.49e-05	0.0121234		Transcription regulation, Transcription	regulation of respiratory burst, positive regulation of substrate adhesion-dependent cell spreading, negative regulation of interleukin-23 production, positive regulation of lamellipodium assembly, cell motility, ruffle organization, positive regulation of focal adhesion assembly, positive regulation of stress fiber assembly, cell projection assembly, positive regulation of cell adhesion mediated…	79.1426	14
Complement and coagulation cascades: C2	0.00131139	0.00132052	4.35528	1.49e-05	0.0121234		Complement pathway, Innate immunity, Immunity		76.0685	10
cGMP-PKG signaling pathway: C00144	-0.0200841	0.0476659	-4.35047	1.52e-05	0.0123697				81.0706	35
Ras signaling pathway: RAP1A	-1.18e-06	9.13e-07	-4.35021	1.52e-05	0.0123697		Neurogenesis	cellular response to cAMP, protein transport, metabolic process	83.8756	140
Regulation of actin cytoskeleton: CFL1 ACTB	7.43e-05	0.00016765	4.34805	1.54e-05	0.0124732			ATP-dependent chromatin remodeling	78.3153	113
Ras signaling pathway: STK4 STK4	7e-06	8.42e-06	4.32552	1.7e-05	0.0137722		Apoptosis	peptidyl-serine phosphorylation, positive regulation of apoptotic process, cell morphogenesis, protein autophosphorylation, protein phosphorylation, hippo signaling, positive regulation of protein binding, apoptotic process, intracellular signal transduction	83.8854	141
Thyroid hormone signaling pathway: THRB	-0.00041742	0.00036239	-4.32228	1.72e-05	0.0139544		Transcription regulation, Transcription	intracellular receptor signaling pathway	80.4805	28
HIF-1 signaling pathway: VEGFA	-7.31e-05	0.00016383	-4.31524	1.78e-05	0.0143794	INDUCING.ANGIOGENESIS	Angiogenesis, Differentiation	positive regulation of endothelial cell migration, positive regulation of MAP kinase activity, positive regulation of blood vessel endothelial cell migration, positive regulation of angiogenesis, positive regulation of vascular endothelial growth factor receptor signaling pathway, positive regulation of cell proliferation, vascular endothelial growth factor receptor signaling pathway, positive re…	73.9199	65
VEGF signaling pathway: BAD	0.00013556	0.00053397	4.31335	1.79e-05	0.014482	RESISTING.CELL.DEATH	Apoptosis	cellular response to nicotine, pore complex assembly, activation of cysteine-type endopeptidase activity, positive regulation of proteolysis, positive regulation of cysteine-type endopeptidase activity involved in apoptotic process, apoptotic process, positive regulation of apoptotic process	81.0867	15
Melanogenesis: PRKACA	-1.47e-06	1.19e-06	-4.31077	1.81e-05	0.0146309	GENOME.INSTABILITY.AND.MUTATION	Angiogenesis, Cell adhesion, Apoptosis	regulation of osteoblast differentiation, regulation of bicellular tight junction assembly, peptidyl-serine phosphorylation, cellular response to glucose stimulus, regulation of proteasomal protein catabolic process, protein phosphorylation	78.3431	16
Axon guidance: RASA1	-0.00024841	0.00026826	-4.29668	1.93e-05	0.0155514	GENOME.INSTABILITY.AND.MUTATION		regulation of actin filament polymerization, negative regulation of cell-matrix adhesion, negative regulation of cell adhesion, signal transduction, positive regulation of GTPase activity	94.1587	14
Focal adhesion: BAD	0.00079743	0.00315656	4.28858	2e-05	0.0160971	RESISTING.CELL.DEATH	Apoptosis	apoptotic process, cellular response to nicotine, pore complex assembly, activation of cysteine-type endopeptidase activity, positive regulation of proteolysis, positive regulation of cysteine-type endopeptidase activity involved in apoptotic process, positive regulation of apoptotic process	81.0386	76
Fc gamma R-mediated phagocytosis: ARPC5	9.51e-07	9.69e-07	4.28502	2.03e-05	0.0163317			Arp2/3 complex-mediated actin nucleation	71.6225	66
Longevity regulating pathway - mammal: BAX	-0.0107441	0.0186777	-4.27354	2.14e-05	0.0171562	RESISTING.CELL.DEATH	Apoptosis, Host-virus interaction	positive regulation of protein oligomerization, positive regulation of release of cytochrome c from mitochondria, activation of cysteine-type endopeptidase activity involved in apoptotic process, release of matrix enzymes from mitochondria, B cell receptor apoptotic signaling pathway, B cell apoptotic process, activation of cysteine-type endopeptidase activity involved in apoptotic process by cyt…	84.4845	20
Leukocyte transendothelial migration: PTK2	-0.00010117	9.21e-05	-4.26973	2.17e-05	0.0174244		Angiogenesis	growth hormone receptor signaling pathway, integrin-mediated signaling pathway, transforming growth factor beta receptor signaling pathway, positive regulation of cell migration, regulation of cell adhesion mediated by integrin, negative regulation of cell-cell adhesion, ephrin receptor signaling pathway, peptidyl-tyrosine phosphorylation, protein autophosphorylation	69.3712	30
Sphingolipid signaling pathway: C01245	-0.00123841	0.00221266	-4.24167	2.46e-05	0.0196776				82.6628	13
Fc epsilon RI signaling pathway: AKT3	-3.18e-05	2.8e-05	-4.23193	2.56e-05	0.0205051		Glycogen biosynthesis, Glycogen metabolism, Glucose metabolism, Sugar transport, Carbohydrate metabolism, Translation regulation, Apoptosis, Neurogenesis, Transport	peptidyl-serine phosphorylation, intracellular signal transduction, positive regulation of blood vessel endothelial cell migration, response to UV-A, negative regulation of apoptotic process, positive regulation of cyclin-dependent protein serine/threonine kinase activity involved in G1/S transition of mitotic cell cycle, phosphorylation, positive regulation of cell growth, protein phosphorylatio…	77.9648	20
AMPK signaling pathway: ACACB	-0.00742876	0.012042	-4.22022	2.7e-05	0.0215508	CELLULAR.ENERGETICS	Fatty acid metabolism, Fatty acid biosynthesis, Lipid metabolism, Lipid biosynthesis	protein homotetramerization, acetyl-CoA metabolic process	87.1482	24
PPAR signaling pathway: OLR1	0.00035007	0.0005724	4.2151	2.76e-05	0.0220079		Inflammatory response, Cell adhesion, Immunity		83.1318	5
PPAR signaling pathway: PLTP	-0.0023987	0.00399773	-4.21459	2.76e-05	0.0220284		Lipid transport, Transport	positive regulation of cholesterol efflux, high-density lipoprotein particle remodeling	81.4656	5
cGMP-PKG signaling pathway: PDE2A	-0.00379732	0.00320077	-4.2059	2.87e-05	0.0228458			cellular response to cGMP, cAMP catabolic process, negative regulation of protein import into nucleus, translocation, cellular response to macrophage colony-stimulating factor stimulus, cGMP catabolic process, metabolic process, negative regulation of transcription from RNA polymerase II promoter	81.4745	36
Ras signaling pathway: MLLT4	-0.00074606	0.00108247	-4.16539	3.42e-05	0.027177		Cell adhesion		84.1478	138
Ras signaling pathway: ETS1	-5.32e-06	5.04e-06	-4.16312	3.45e-05	0.0274084		Transcription regulation, Transcription, Immunity	PML body organization, positive regulation of erythrocyte differentiation, positive regulation of transcription, DNA-templated, positive regulation of transcription from RNA polymerase II promoter, negative regulation of transcription from RNA polymerase II promoter	83.4111	144
Vascular smooth muscle contraction: KCNMB2*	-0.00011103	0.00018784	-4.14172	3.78e-05	0.030003		Ion channel, Ion transport, Transport, Potassium channel, Potassium transport, Voltage-gated channel	potassium ion transport, neuronal action potential, action potential, detection of calcium ion, potassium ion transmembrane transport, response to hypoxia, response to calcium ion, response to carbon monoxide, negative regulation of cell volume, micturition, smooth muscle contraction involved in micturition, response to osmotic stress, cellular potassium ion homeostasis, regulation of membrane po…	88.1248	31
Adipocytokine signaling pathway: PPARGC1A	1.89e-07	3.37e-07	4.1315	3.95e-05	0.0313025		Biological rhythms, Transcription regulation, Transcription	positive regulation of transcription from RNA polymerase II promoter, positive regulation of sequence-specific DNA binding transcription factor activity, regulation of transcription, DNA-templated, positive regulation of transcription, DNA-templated	79.0784	8
Sphingolipid signaling pathway: BAX	-8.34e-06	6.12e-06	-4.1312	3.96e-05	0.0313027	RESISTING.CELL.DEATH	Apoptosis, Host-virus interaction	regulation of protein homodimerization activity, positive regulation of protein oligomerization, positive regulation of release of cytochrome c from mitochondria, response to toxic substance, apoptotic process, release of matrix enzymes from mitochondria, B cell receptor apoptotic signaling pathway, B cell apoptotic process, activation of cysteine-type endopeptidase activity involved in apoptotic…	82.0922	46
ErbB signaling pathway: EIF4EBP1	7.01e-05	0.00025626	4.10749	4.38e-05	0.0345825		Translation regulation	TOR signaling, negative regulation of translational initiation	83.2485	33
Signaling pathways regulating pluripotency of stem cells: ID1	0.00022861	0.00022957	4.10577	4.41e-05	0.0347927	REPLICATIVE.IMMORTALITY, INDUCING.ANGIOGENESIS, SUSTAINING.PROLIFERATIVE.SIGNALING	Transcription regulation, Transcription, Biological rhythms, Myogenesis	negative regulation of sequence-specific DNA binding transcription factor activity, negative regulation of transcription, DNA-templated	80.6134	14
cAMP signaling pathway: GRIN3A	-5.62e-05	4.42e-05	-4.10089	4.5e-05	0.0354742		Ion transport, Ligand-gated ion channel, Ion channel, Transport	response to ethanol, cation transport, regulation of membrane potential	90.3193	86
Hippo signaling pathway: MYC	2.92e-08	3.49e-08	4.09465	4.62e-05	0.0363785	REPLICATIVE.IMMORTALITY, RESISTING.CELL.DEATH, SUSTAINING.PROLIFERATIVE.SIGNALING	Transcription regulation, Transcription	cell cycle arrest, chromosome organization, cellular response to DNA damage stimulus, cellular iron ion homeostasis, response to gamma radiation, positive regulation of response to DNA damage stimulus, negative regulation of cell division, negative regulation of fibroblast proliferation, negative regulation of transcription from RNA polymerase II promoter, regulation of gene expression, positive …	80.1578	99
Axon guidance: CDC42*	4.83e-06	1.03e-05	4.05477	5.47e-05	0.0429842		Cell cycle, Neurogenesis, Cell division, Differentiation	positive regulation of substrate adhesion-dependent cell spreading, actin cytoskeleton organization, regulation of filopodium assembly, positive regulation of pseudopodium assembly	88.1334	28
Axon guidance: ROCK1*	0.00129162	0.00419597	4.04993	5.58e-05	0.0438114		Apoptosis, Biological rhythms	negative regulation of protein binding, membrane to membrane docking, leukocyte migration, leukocyte tethering or rolling, leukocyte cell-cell adhesion, protein phosphorylation	75.1853	10
Cell cycle: SMC1B SMC3 STAG1 RAD21	-3.74e-05	0.00026479	-4.04722	5.64e-05	0.0442556		Cell cycle, Meiosis, Mitosis, Cell division, DNA repair, DNA damage, Chromosome partition, Ubl conjugation pathway, Apoptosis	signal transduction in response to DNA damage, mitotic cell cycle checkpoint, meiotic nuclear division, signal transduction, regulation of transcription from RNA polymerase II promoter	82.211	29
Axon guidance: ILK	-1.26e-06	1.27e-06	-4.03978	5.82e-05	0.0455965	SUSTAINING.PROLIFERATIVE.SIGNALING		protein phosphorylation, integrin-mediated signaling pathway	78.1624	5
TGF-beta signaling pathway: SMAD4***	0.00025417	0.0002746	4.03279	6e-05	0.0468891		Transcription regulation, Transcription	response to transforming growth factor beta, positive regulation of transforming growth factor beta receptor signaling pathway, SMAD protein complex assembly, SMAD protein signal transduction, transforming growth factor beta receptor signaling pathway, BMP signaling pathway, negative regulation of cell growth, negative regulation of transcription, DNA-templated, positive regulation of transcripti…	90.635	29
Adherens junction: SNAI1	-0.00276043	0.00266503	-4.03151	6.03e-05	0.0470807	INVASION.AND.METASTASIS		negative regulation of vitamin D biosynthetic process, negative regulation of transcription from RNA polymerase II promoter, epithelial to mesenchymal transition	78.5386	4
Wnt signaling pathway: CCND1	9.92e-05	0.00014994	4.02628	6.16e-05	0.0480585	EVADING.GROWTH.SUPPRESSORS, SUSTAINING.PROLIFERATIVE.SIGNALING	Cell division, Cell cycle, Transcription regulation, Transcription, DNA damage	positive regulation of cyclin-dependent protein serine/threonine kinase activity, positive regulation of protein phosphorylation, mitotic G1 DNA damage checkpoint, positive regulation of G2/M transition of mitotic cell cycle, response to UV-A, negative regulation of cell cycle arrest, G1/S transition of mitotic cell cycle, cellular response to DNA damage stimulus, negative regulation of transcrip…	85.9824	104
Axon guidance: MAPK1*	-0.0013486	0.00328527	-4.02545	6.18e-05	0.0481624	SUSTAINING.PROLIFERATIVE.SIGNALING	Apoptosis, Cell cycle, Host-virus interaction, Transcription regulation, Transcription	protein phosphorylation, peptidyl-serine phosphorylation, ERBB signaling pathway, response to epidermal growth factor, ERK1 and ERK2 cascade, positive regulation of peptidyl-threonine phosphorylation, phosphorylation, DNA damage induced protein phosphorylation, peptidyl-tyrosine autophosphorylation	89.3709	23
Aldosterone-regulated sodium reabsorption: ATP1B4	-0.0118196	0.0154234	-4.00338	6.78e-05	0.0527282		Ion transport, Transport, Transcription regulation, Transcription, Sodium/potassium transport, Potassium transport, Sodium transport, Cell adhesion	monovalent inorganic cation transport, regulation of transcription, DNA-templated, sodium ion export from cell, potassium ion import, cellular potassium ion homeostasis, cellular sodium ion homeostasis, membrane repolarization, cellular response to steroid hormone stimulus, response to glycoside, sperm motility, regulation of cellular pH, positive regulation of sodium ion export from cell, positi…	78.8298	10
Wnt signaling pathway: SIAH1	0.0041669	0.00490306	3.96749	7.86e-05	0.0610878		Differentiation, Cell cycle, Apoptosis, Spermatogenesis, Ubl conjugation pathway	protein catabolic process, ubiquitin-dependent protein catabolic process, positive regulation of apoptotic process	80.496	2
Thyroid hormone signaling pathway: PFKP	-2.62e-05	5.54e-05	-3.96095	8.08e-05	0.0626741	CELLULAR.ENERGETICS	Glycolysis		79.0491	15
Ras signaling pathway: PLD1	-1.39e-05	1.43e-05	-3.96087	8.08e-05	0.0626741		Lipid degradation, Lipid metabolism		83.895	144
MAPK signaling pathway: MAX	-1.93e-06	1.72e-06	-3.95869	8.15e-05	0.0630954		Transcription regulation, Transcription		81.1531	50
PPAR signaling pathway: CPT2	-0.00101825	0.00123617	-3.95391	8.31e-05	0.0642656		Fatty acid metabolism, Lipid metabolism, Transport		88.5651	5
Adherens junction: ACTB TJP1	-0.0178283	0.0844491	-3.93588	8.95e-05	0.0691039			ATP-dependent chromatin remodeling	72.2689	37
Wnt signaling pathway: CAMK2A	-4.14e-05	3.81e-05	-3.93556	8.96e-05	0.0691051		Differentiation, Neurogenesis	protein phosphorylation, angiotensin-activated signaling pathway, protein autophosphorylation, peptidyl-threonine phosphorylation, protein oligomerization, regulation of relaxation of cardiac muscle, negative regulation of sodium ion transmembrane transport, negative regulation of sodium ion transmembrane transporter activity, peptidyl-serine phosphorylation, regulation of membrane depolarization	90.2563	20
HIF-1 signaling pathway: ALDOA	-0.00038959	0.00117397	-3.91878	9.6e-05	0.0739113	CELLULAR.ENERGETICS	Glycolysis	fructose 1,6-bisphosphate metabolic process, regulation of cell shape	73.1012	65
Longevity regulating pathway - mammal: PPARG	0.00482748	0.00384828	3.90978	9.96e-05	0.0765697		Biological rhythms, Transcription regulation, Transcription	activation of cysteine-type endopeptidase activity involved in apoptotic process, low-density lipoprotein particle receptor biosynthetic process, response to low-density lipoprotein particle, positive regulation of sequence-specific DNA binding transcription factor activity, negative regulation of receptor biosynthetic process, negative regulation of cholesterol storage, cell maturation, positive…	84.9485	20
Regulation of actin cytoskeleton: ACTB ARPC5	-1.35e-06	4.15e-06	-3.9056	0.00010128	0.0777824			ATP-dependent chromatin remodeling, Arp2/3 complex-mediated actin nucleation	76.6656	112
Neurotrophin signaling pathway: ZNF274	-0.00015738	0.00034601	-3.90128	0.00010307	0.0790557		Transcription regulation, Transcription		95.0915	7
Apoptosis: LMNA	-1.67e-05	9.35e-05	-3.89131	0.00010733	0.0822112	GENOME.INSTABILITY.AND.MUTATION		positive regulation of cell aging	78.6269	41
Leukocyte transendothelial migration: RAC2	4.63e-06	4.65e-06	3.88342	0.00011081	0.0847673			regulation of respiratory burst	79.1739	29
Signaling pathways regulating pluripotency of stem cells: AKT3	-6.31e-05	6.73e-05	-3.87052	0.00011673	0.0891836		Glycogen biosynthesis, Glycogen metabolism, Glucose metabolism, Sugar transport, Carbohydrate metabolism, Apoptosis, Translation regulation, Neurogenesis, Transport	intracellular signal transduction, peptidyl-serine phosphorylation, phosphorylation, response to UV-A, positive regulation of cyclin-dependent protein serine/threonine kinase activity involved in G1/S transition of mitotic cell cycle, protein phosphorylation, positive regulation of blood vessel endothelial cell migration, positive regulation of cell growth, positive regulation of peptidyl-serine …	79.9407	14
Apoptosis: HRK	-8.62e-07	6.56e-07	-3.86748	0.00011817	0.090165	RESISTING.CELL.DEATH	Apoptosis	positive regulation of release of cytochrome c from mitochondria, positive regulation of protein homooligomerization	81.4185	19
PI3K-Akt signaling pathway: BCL2L1*	-2.42e-06	2.62e-06	-3.85267	0.00012543	0.0955761	RESISTING.CELL.DEATH	Apoptosis, Endocytosis	response to cytokine, negative regulation of intrinsic apoptotic signaling pathway, suppression by virus of host apoptotic process, negative regulation of execution phase of apoptosis, negative regulation of establishment of protein localization to plasma membrane, negative regulation of intrinsic apoptotic signaling pathway in response to DNA damage, regulation of mitochondrial membrane permeabi…	85.2567	260
HIF-1 signaling pathway: BCL2	-3.6e-05	3.72e-05	-3.84906	0.00012726	0.0968416	RESISTING.CELL.DEATH	Apoptosis	response to nicotine, response to iron ion, negative regulation of cellular pH reduction, regulation of transmembrane transporter activity, transmembrane transport, negative regulation of intrinsic apoptotic signaling pathway, negative regulation of apoptotic process, regulation of protein homodimerization activity, B cell proliferation, regulation of protein heterodimerization activity, regulati…	74.3219	65
HIF-1 signaling pathway: GAPDH	-0.00053642	0.00176076	-3.84823	0.00012768	0.0970359	CELLULAR.ENERGETICS	Glycolysis, Translation regulation, Apoptosis	cellular response to interferon-gamma, negative regulation of translation	72.9792	65
cGMP-PKG signaling pathway: PDE3A	-0.0104517	0.0136938	-3.84699	0.00012832	0.0973946		Angiogenesis	cellular response to cGMP, cAMP catabolic process	81.7006	37
Wnt signaling pathway: PRKCA	-4.52e-05	3.63e-05	-3.84526	0.00012921	0.0979408		Apoptosis, Angiogenesis, Cell adhesion, Transcription regulation, Transcription, Adaptive immunity, Immunity, Biological rhythms	histone H3-T6 phosphorylation, regulation of platelet aggregation, protein phosphorylation, positive regulation of blood vessel endothelial cell migration, positive regulation of mismatch repair, negative regulation of protein catabolic process, phosphorylation, negative regulation of protein ubiquitination	90.4855	19
cAMP signaling pathway: AMH	0.00246893	0.0011977	3.82541	0.00013989	0.105896		Gonadal differentiation, Differentiation	Mullerian duct regression	88.7814	83
Thyroid hormone signaling pathway: RCAN2	-0.00010723	0.00019766	-3.80273	0.00015311	0.115752				83.7516	14
cAMP signaling pathway: MAPK8	-0.00018233	0.00015004	-3.77202	0.0001729	0.130538	RESISTING.CELL.DEATH	Biological rhythms	JNK cascade, JUN phosphorylation, negative regulation of apoptotic process, peptidyl-serine phosphorylation, regulation of protein localization, peptidyl-threonine phosphorylation, response to UV, cellular response to lipopolysaccharide, negative regulation of protein binding	90.1339	81
Longevity regulating pathway - mammal: ULK3 RB1CC1 ATG13 ATG101	0.00035242	0.00716674	3.76242	0.00017956	0.135392		Autophagy, Neurogenesis, Cell cycle, Transcription regulation, Transcription	protein autophosphorylation, negative regulation of smoothened signaling pathway, positive regulation of smoothened signaling pathway, regulation of autophagy	82.2486	53
Longevity regulating pathway - mammal: RPS6KB1	-0.00470809	0.00735798	-3.74401	0.00019302	0.145346	INDUCING.ANGIOGENESIS	Translation regulation, Apoptosis, Cell cycle	TOR signaling, cellular response to growth factor stimulus	82.7546	49
Oxytocin signaling pathway: CCND1	-0.0004678	0.00043109	-3.74241	0.00019424	0.146067	EVADING.GROWTH.SUPPRESSORS, SUSTAINING.PROLIFERATIVE.SIGNALING	Cell cycle, DNA damage, Cell division, Transcription regulation, Transcription	G1/S transition of mitotic cell cycle, mitotic G1 DNA damage checkpoint, positive regulation of G2/M transition of mitotic cell cycle, response to UV-A, negative regulation of cell cycle arrest, positive regulation of cyclin-dependent protein serine/threonine kinase activity, positive regulation of protein phosphorylation, cellular response to DNA damage stimulus, negative regulation of transcrip…	79.6728	24
AMPK signaling pathway: MLYCD	-0.00072145	0.0006046	-3.74082	0.00019545	0.146782	GENOME.INSTABILITY.AND.MUTATION	Fatty acid metabolism, Fatty acid biosynthesis, Lipid metabolism, Lipid biosynthesis	malonyl-CoA catabolic process, acetyl-CoA biosynthetic process, fatty acid biosynthetic process	87.2144	24
Glucagon signaling pathway: PCK1	-9.74e-05	0.00010439	-3.71174	0.00021894	0.164203		Gluconeogenesis	response to insulin, internal protein amino acid acetylation	78.8322	64
Hippo signaling pathway: CCND1	1.15e-07	1.65e-07	3.69347	0.00023503	0.176034	EVADING.GROWTH.SUPPRESSORS, SUSTAINING.PROLIFERATIVE.SIGNALING	Transcription regulation, Transcription, Cell division, Cell cycle, DNA damage	positive regulation of cyclin-dependent protein serine/threonine kinase activity, positive regulation of protein phosphorylation, mitotic G1 DNA damage checkpoint, positive regulation of G2/M transition of mitotic cell cycle, cellular response to DNA damage stimulus, response to UV-A, negative regulation of cell cycle arrest, negative regulation of transcription from RNA polymerase II promoter, G…	79.8093	101
Hippo signaling pathway: ITGB2	2.03e-07	1.21e-07	3.69237	0.00023603	0.176553		Cell adhesion	regulation of peptidyl-tyrosine phosphorylation, neutrophil chemotaxis, leukocyte cell-cell adhesion	75.6723	43
Endocrine and other factor-regulated calcium reabsorption: SLC8A1	0.00014268	0.00025228	3.68074	0.00024689	0.184427		Calcium transport, Ion transport, Antiport, Sodium transport, Transport	sodium ion import, calcium ion import, cellular sodium ion homeostasis	81.1089	15
NOD-like receptor signaling pathway: CASP1	0.00011616	0.00020135	3.6708	0.00025654	0.191378		Apoptosis	cellular response to organic substance, proteolysis	82.66	3
Adherens junction: CTNND1**	-0.00329066	0.00762306	-3.66944	0.00025789	0.192125		Wnt signaling pathway, Cell adhesion, Transcription regulation, Transcription		76.5812	4
ErbB signaling pathway: STAT5A*	-0.00192876	0.00337888	-3.66152	0.00026586	0.197802		Lactation, Transcription regulation, Transcription	JAK-STAT cascade involved in growth hormone signaling pathway, cellular response to hormone stimulus, response to estradiol	83.9358	11
RIG-I-like receptor signaling pathway: MAPK14	-3.09e-07	2.47e-07	-3.63487	0.00029445	0.218777	SUSTAINING.PROLIFERATIVE.SIGNALING	Stress response, Transcription regulation, Transcription, Apoptosis, Cell cycle	intracellular signal transduction, cellular response to lipopolysaccharide, regulation of cytokine production involved in inflammatory response, response to stress, peptidyl-serine phosphorylation, response to osmotic stress, MAPK cascade, myoblast differentiation	85.5645	23
Hedgehog signaling pathway: BCL2*	-1.22e-07	1.14e-07	-3.62753	0.00030282	0.224692	RESISTING.CELL.DEATH	Apoptosis	response to iron ion, negative regulation of cellular pH reduction, regulation of transmembrane transporter activity, transmembrane transport, negative regulation of intrinsic apoptotic signaling pathway, regulation of protein homodimerization activity, B cell proliferation, regulation of protein heterodimerization activity, regulation of calcium ion transport, intrinsic apoptotic signaling pathw…	81.2463	30
MAPK signaling pathway: MYC	4.49e-05	5.69e-05	3.62688	0.00030357	0.224944	REPLICATIVE.IMMORTALITY, RESISTING.CELL.DEATH, SUSTAINING.PROLIFERATIVE.SIGNALING	Transcription regulation, Transcription	positive regulation of transcription from RNA polymerase II promoter, positive regulation of transcription, DNA-templated, cell cycle arrest, chromosome organization, cellular response to DNA damage stimulus, cellular iron ion homeostasis, response to gamma radiation, positive regulation of response to DNA damage stimulus, negative regulation of cell division, negative regulation of fibroblast pr…	83.2954	138
PI3K-Akt signaling pathway: MCL1	-0.00013171	0.00030591	-3.61757	0.00031453	0.23275	RESISTING.CELL.DEATH	Apoptosis, Differentiation	response to cytokine	84.8541	265
AMPK signaling pathway: EIF4EBP1	0.00016534	0.00067332	3.6175	0.00031461	0.23275		Translation regulation	TOR signaling, negative regulation of translational initiation	83.3809	49
Longevity regulating pathway - mammal: ATG5	-0.0012693	0.00197311	-3.61324	0.00031975	0.235979	REPLICATIVE.IMMORTALITY, RESISTING.CELL.DEATH	Autophagy, Apoptosis, Innate immunity, Immunity		83.8816	57
Hippo signaling pathway: ID1	-9.28e-07	8.62e-07	-3.60512	0.00032977	0.243039	REPLICATIVE.IMMORTALITY, INDUCING.ANGIOGENESIS, SUSTAINING.PROLIFERATIVE.SIGNALING	Transcription regulation, Transcription, Biological rhythms	negative regulation of sequence-specific DNA binding transcription factor activity, negative regulation of transcription, DNA-templated	80.5267	70
ErbB signaling pathway: PRKCA	-0.00038274	0.00058184	-3.60239	0.0003332	0.245236		Apoptosis, Angiogenesis, Cell adhesion, Adaptive immunity, Transcription regulation, Transcription, Immunity, Biological rhythms	histone H3-T6 phosphorylation, protein phosphorylation, regulation of platelet aggregation, positive regulation of blood vessel endothelial cell migration, positive regulation of mismatch repair, negative regulation of protein catabolic process, phosphorylation, negative regulation of protein ubiquitination	83.34	14
Oxytocin signaling pathway: ELK1	-6.53e-05	5.86e-05	-3.5789	0.00036413	0.267639	SUSTAINING.PROLIFERATIVE.SIGNALING	Transcription regulation, Transcription	positive regulation of transcription, DNA-templated, transcription from RNA polymerase II promoter, positive regulation of transcription from RNA polymerase II promoter	80.5099	24
Thyroid hormone signaling pathway: TP53	-0.00021036	0.00024567	-3.56566	0.00038275	0.280938	GENOME.INSTABILITY.AND.MUTATION	Transcription regulation, Transcription, Necrosis, Apoptosis, Biological rhythms, Host-virus interaction, Cell cycle	positive regulation of transcription, DNA-templated, negative regulation of cell proliferation, positive regulation of transcription from RNA polymerase II promoter, cell cycle arrest, positive regulation of apoptotic process, cellular response to DNA damage stimulus, protein complex assembly, oligodendrocyte apoptotic process, regulation of transcription, DNA-templated, DNA damage response, sign…	80.0171	28
Circadian entrainment: PER1	-2.37e-06	1.79e-06	-3.55805	0.00039384	0.288686		Biological rhythms, Transcription regulation, Transcription	circadian regulation of gene expression, histone H4 acetylation, histone H3 acetylation	79.2038	176
Ras signaling pathway: MAPK8	-4.95e-05	5.31e-05	-3.53181	0.00043443	0.318006	RESISTING.CELL.DEATH	Biological rhythms	JNK cascade, negative regulation of apoptotic process, peptidyl-serine phosphorylation, JUN phosphorylation, regulation of protein localization, peptidyl-threonine phosphorylation, response to UV, cellular response to lipopolysaccharide, negative regulation of protein binding	83.4448	147
Rap1 signaling pathway: ACTB	2.13e-06	4.3e-06	3.51369	0.00046473	0.339718			ATP-dependent chromatin remodeling	82.8965	151
Sphingolipid signaling pathway: SMPD1	-0.0212254	0.0481807	-3.5055	0.00047906	0.349711	GENOME.INSTABILITY.AND.MUTATION			85.5391	1
Insulin secretion: PRKCA	-5.4e-05	4.1e-05	-3.48591	0.00051503	0.375453		Angiogenesis, Apoptosis, Cell adhesion, Adaptive immunity, Immunity, Transcription regulation, Transcription, Biological rhythms	histone H3-T6 phosphorylation, regulation of platelet aggregation, protein phosphorylation, positive regulation of blood vessel endothelial cell migration, negative regulation of protein catabolic process, positive regulation of mismatch repair, phosphorylation, negative regulation of protein ubiquitination	88.5869	14
VEGF signaling pathway: HSPB1	5.16e-08	3.18e-08	3.46985	0.00054636	0.39775		Stress response		75.7091	10
MAPK signaling pathway: NR4A1	-0.00047586	0.00046065	-3.45043	0.00058664	0.426485				74.0225	3
Ras signaling pathway: RAPGEF5*	-0.00019502	0.00014796	-3.44947	0.00058871	0.427404			positive regulation of GTPase activity	88.9315	4
Hippo signaling pathway: AREG	2.35e-08	1.15e-08	3.43503	0.00062053	0.449883	SUSTAINING.PROLIFERATIVE.SIGNALING		epidermal growth factor receptor signaling pathway, G-protein coupled receptor signaling pathway	76.5313	43
cAMP signaling pathway: F2R	0.000333	0.0006145	3.43295	0.00062525	0.452678		Blood coagulation, Hemostasis	positive regulation of transcription, DNA-templated, connective tissue replacement involved in inflammatory response wound healing, tyrosine phosphorylation of STAT protein, STAT protein import into nucleus, positive regulation of cysteine-type endopeptidase activity involved in apoptotic process, regulation of blood coagulation, positive regulation of interleukin-6 secretion, positive regulation…	89.3525	81
Jak-STAT signaling pathway: AOX1	-0.00027821	0.00021451	-3.42991	0.0006322	0.45708				86.2348	145
GABAergic synapse: KCNJ6	-0.00165438	0.00132444	-3.41416	0.00066939	0.4833		Ion channel, Ion transport, Voltage-gated channel, Transport, Potassium transport		75.1222	24
Glutamatergic synapse: ADRBK1	-0.00292129	0.00221547	-3.41061	0.00067804	0.488866			receptor internalization, tachykinin receptor signaling pathway	88.6041	4
Hippo signaling pathway: YWHAQ YAP1	0.00758152	0.0267763	3.40106	0.00070185	0.505331		Host-virus interaction, Transcription regulation, Transcription	negative regulation of transcription, DNA-templated, cytoplasmic sequestering of protein, negative regulation of protein dephosphorylation, positive regulation of catalytic activity, negative regulation of peptidyl-serine dephosphorylation, regulation of potassium ion transmembrane transporter activity, regulation of membrane repolarization, regulation of sodium ion transport, glucocorticoid cata…	54.1832	11
Dopaminergic synapse: CREB3	-8.78e-06	6.9e-06	-3.40034	0.00070369	0.505953		Unfolded protein response, Transcription regulation, Transcription, Chemotaxis, Host-virus interaction, Biological rhythms, Differentiation, DNA damage	positive regulation of transcription from RNA polymerase II promoter involved in unfolded protein response, positive regulation of transcription from RNA polymerase II promoter, negative regulation of endoplasmic reticulum stress-induced intrinsic apoptotic signaling pathway, positive regulation of monocyte chemotaxis, negative regulation of transcription by competitive promoter binding, response…	77.7358	51
PI3K-Akt signaling pathway: PRKCA	-4.1e-05	6.59e-05	-3.37644	0.00076687	0.55061		Apoptosis, Angiogenesis, Cell adhesion	protein phosphorylation, regulation of platelet aggregation, histone H3-T6 phosphorylation, positive regulation of blood vessel endothelial cell migration	87.2358	225
Jak-STAT signaling pathway: MYC	-0.00033042	0.00058155	-3.36827	0.00078965	0.56618	REPLICATIVE.IMMORTALITY, RESISTING.CELL.DEATH, SUSTAINING.PROLIFERATIVE.SIGNALING	Transcription regulation, Transcription	cell cycle arrest, chromosome organization, cellular iron ion homeostasis, response to gamma radiation, positive regulation of response to DNA damage stimulus, negative regulation of cell division, negative regulation of fibroblast proliferation, cellular response to DNA damage stimulus, regulation of gene expression, positive regulation of epithelial cell proliferation, positive regulation of fi…	86.0803	145
Focal adhesion: BCL2	-9.68e-06	8.61e-06	-3.35545	0.00082669	0.591909	RESISTING.CELL.DEATH	Apoptosis	response to iron ion, negative regulation of cellular pH reduction, apoptotic process, regulation of transmembrane transporter activity, transmembrane transport, negative regulation of intrinsic apoptotic signaling pathway, regulation of protein homodimerization activity, B cell proliferation, regulation of protein heterodimerization activity, regulation of calcium ion transport, intrinsic apopto…	80.9178	78
Signaling pathways regulating pluripotency of stem cells: MAPK1*	-2.37e-05	1.78e-05	-3.33134	0.00090075	0.644033	SUSTAINING.PROLIFERATIVE.SIGNALING	Transcription regulation, Transcription, Apoptosis, Cell cycle, Host-virus interaction	peptidyl-serine phosphorylation, response to epidermal growth factor, ERBB signaling pathway, ERK1 and ERK2 cascade, positive regulation of peptidyl-threonine phosphorylation, protein phosphorylation, phosphorylation, DNA damage induced protein phosphorylation, peptidyl-tyrosine autophosphorylation	77.6582	13
cAMP signaling pathway: ORAI1	-0.00010314	8.73e-05	-3.30574	0.00098606	0.704049		Ion transport, Ion channel, Calcium transport, Calcium channel, Transport, Adaptive immunity, Immunity	positive regulation of calcium ion transport	89.5086	80
cAMP signaling pathway: NFKBIA NFKB1	-0.00020313	0.00019182	-3.30079	0.0010034	0.715427		Host-virus interaction, Apoptosis, Transcription regulation, Transcription	cytoplasmic sequestering of transcription factor, positive regulation of transcription from RNA polymerase II promoter, negative regulation of NF-kappaB transcription factor activity, positive regulation of transcription, DNA-templated, negative regulation of calcidiol 1-monooxygenase activity, positive regulation of hyaluronan biosynthetic process, response to organic substance, response to UV-B…	88.0613	82
Gap junction: GJA1 GJA1***	-0.00875918	0.0167638	-3.29553	0.00102213	0.727754			cell communication by electrical coupling, ion transmembrane transport, cell-cell signaling, signal transduction	71.6727	3
TNF signaling pathway: DNM1L	0.00403093	0.00474913	3.28601	0.00105689	0.751449		Necrosis, Endocytosis	regulation of protein oligomerization, mitochondrial membrane fission, dynamin polymerization involved in mitochondrial fission, membrane fusion, mitochondrial fission, peroxisome fission, positive regulation of protein secretion, protein homotetramerization, metabolic process	78.4062	2
PI3K-Akt signaling pathway: CDKN1B	-0.00017971	0.00023918	-3.27453	0.00110022	0.781153	EVADING.GROWTH.SUPPRESSORS	Cell cycle	G1/S transition of mitotic cell cycle, autophagic cell death, cellular response to lithium ion, negative regulation of kinase activity, mitotic cell cycle arrest, negative regulation of mitotic cell cycle, positive regulation of cell death, negative regulation of phosphorylation, positive regulation of protein catabolic process, negative regulation of cell proliferation, activation of cysteine-ty…	84.0479	262
cAMP signaling pathway: ACOX1	-1.38e-05	1.04e-05	-3.26817	0.00112494	0.797585		Fatty acid metabolism, Lipid metabolism	lipid metabolic process	89.3888	82
MAPK signaling pathway: NFATC1	-3.07e-06	5.32e-06	-3.235	0.00126235	0.893745		Transcription regulation, Transcription	positive regulation of transcription from RNA polymerase II promoter, positive regulation of transcription, DNA-templated, intracellular signal transduction, calcineurin-NFAT signaling cascade	78.3185	69
Rap1 signaling pathway: PRKCI PARD6A PARD3	-3e-08	5.68e-08	-3.22357	0.00131321	0.928442		Inflammatory response, Cell cycle, Cell division, Differentiation	protein phosphorylation, negative regulation of neuron apoptotic process, positive regulation of NF-kappaB transcription factor activity, peptidyl-serine phosphorylation, protein complex assembly	85.006	152
PI3K-Akt signaling pathway: PCK1	-0.0001182	0.00013918	-3.21684	0.00134406	0.948905		Gluconeogenesis	response to insulin, internal protein amino acid acetylation	84.0572	263
Focal adhesion: VASP ITGB1 ITGA11	-0.00096181	0.00279467	-3.20153	0.00141664	0.998732		Cell adhesion, Host-virus interaction, Cell shape, Neurogenesis, Differentiation	positive regulation of actin filament polymerization, positive regulation of establishment of protein localization to plasma membrane, leukocyte cell-cell adhesion, regulation of collagen catabolic process, cell-matrix adhesion, substrate adhesion-dependent cell spreading, integrin-mediated signaling pathway, protein folding, hemidesmosome assembly, response to wounding, osteoblast differentiatio…	89.1457	66
Inflammatory mediator regulation of TRP channels: TRPV1	-0.0118109	0.0163816	-3.18135	0.0015179	1		Ion channel, Ion transport, Calcium transport, Calcium channel, Transport	thermoception	83.8268	70
Inflammatory mediator regulation of TRP channels: TRPV1**	-0.0118109	0.0163816	-3.18135	0.0015179	1		Ion channel, Ion transport, Calcium transport, Calcium channel, Transport	thermoception	95.9877	1
HIF-1 signaling pathway: PGK1	-0.00022709	0.00082723	-3.18108	0.00151933	1	CELLULAR.ENERGETICS	Glycolysis		73.4948	65
Signaling pathways regulating pluripotency of stem cells: SMAD2 SMAD4	-0.00016268	0.0001727	-3.1753	0.00154953	1		Transcription regulation, Transcription	SMAD protein complex assembly, transforming growth factor beta receptor signaling pathway, positive regulation of transcription, DNA-templated, positive regulation of transcription from RNA polymerase II promoter, common-partner SMAD protein phosphorylation, response to cholesterol, intracellular signal transduction, evasion or tolerance of host defenses by virus, positive regulation of extracell…	91.3021	12
Cholinergic synapse: ITPR1	-9.35e-05	6.8e-05	-3.17301	0.00156169	1		Calcium channel, Calcium transport, Ion channel, Ligand-gated ion channel, Ion transport, Apoptosis, Transport	response to hypoxia, negative regulation of calcium-mediated signaling, inositol phosphate-mediated signaling, response to calcium ion	87.3038	12
TGF-beta signaling pathway: RPS6KB1	6.72e-06	1.01e-05	3.1698	0.00157882	1	INDUCING.ANGIOGENESIS	Apoptosis, Cell cycle, Translation regulation	TOR signaling, cellular response to growth factor stimulus	84.3522	20
Focal adhesion: VCL ACTN4	-1.9e-08	1.6e-08	-3.16495	0.00160506	1		Cell adhesion, Protein transport, Transport	peroxisome proliferator activated receptor signaling pathway, retinoic acid receptor signaling pathway, positive regulation of cellular component movement, regulation of nucleic acid-templated transcription, microspike assembly, positive regulation of potassium ion transport, positive regulation of potassium ion transmembrane transporter activity, protein homotetramerization	83.8947	54
cAMP signaling pathway: SLC9A1	-6.28e-05	5.86e-05	-3.15176	0.00167848	1		Ion transport, Sodium transport, Transport, Antiport	cellular sodium ion homeostasis, sodium ion import across plasma membrane, regulation of pH, hydrogen ion transmembrane transport, positive regulation of transcription from RNA polymerase II promoter, response to acidic pH, cellular response to acidic pH, regulation of intracellular pH, positive regulation of calcineurin-NFAT signaling cascade, positive regulation of NFAT protein import into nucl…	89.467	80
Apoptosis: BCL2L11	-2.37e-06	2.09e-06	-3.14882	0.00169531	1	RESISTING.CELL.DEATH	Apoptosis	positive regulation of protein homooligomerization, response to endoplasmic reticulum stress, positive regulation of fibroblast apoptotic process, intrinsic apoptotic signaling pathway in response to DNA damage	80.8473	19
NOD-like receptor signaling pathway: MAPK14	3.63e-05	3.6e-05	3.14681	0.00170686	1	SUSTAINING.PROLIFERATIVE.SIGNALING	Apoptosis, Stress response, Transcription regulation, Transcription, Cell cycle	cellular response to lipopolysaccharide, intracellular signal transduction, regulation of cytokine production involved in inflammatory response, response to stress, peptidyl-serine phosphorylation, response to osmotic stress, MAPK cascade, myoblast differentiation	83.4773	19
Sphingolipid signaling pathway: MAPK1	-2.08e-05	3.52e-05	-3.14	0.00174656	1	SUSTAINING.PROLIFERATIVE.SIGNALING	Apoptosis, Host-virus interaction, Cell cycle, Transcription regulation, Transcription	response to epidermal growth factor, ERBB signaling pathway, protein phosphorylation, ERK1 and ERK2 cascade, positive regulation of peptidyl-threonine phosphorylation, peptidyl-serine phosphorylation, phosphorylation, DNA damage induced protein phosphorylation, peptidyl-tyrosine autophosphorylation	75.4545	16
Glucagon signaling pathway: FBP1	0.00705272	0.0126192	3.13886	0.00175329	1	CELLULAR.ENERGETICS	Gluconeogenesis, Carbohydrate metabolism	fructose 6-phosphate metabolic process, protein homotetramerization, dephosphorylation, negative regulation of glycolytic process, cellular response to magnesium ion, negative regulation of Ras protein signal transduction, cellular response to drug, negative regulation of cell growth	86.793	1
AMPK signaling pathway: PFKFB1	-0.0006918	0.00128483	-3.1247	0.00183891	1	CELLULAR.ENERGETICS		fructose 2,6-bisphosphate metabolic process, dephosphorylation, carbohydrate phosphorylation, glycolytic process	86.5567	27
Adherens junction: LEF1 CTNNB1	-1.15e-05	2.39e-05	-3.12441	0.00184071	1		Wnt signaling pathway, Transcription regulation, Transcription, Cell adhesion, Neurogenesis	cellular response to interleukin-4, positive regulation of transcription, DNA-templated, Wnt signaling pathway, positive regulation of transcription from RNA polymerase II promoter, positive regulation of granulocyte differentiation, negative regulation of interleukin-13 production, negative regulation of interleukin-4 production, negative regulation of interleukin-5 production, negative regulati…	76.6493	35
Adherens junction: NLK	-0.00336383	0.00321226	-3.12319	0.00184827	1		Wnt signaling pathway, Transcription regulation, Transcription		86.4865	2
cAMP signaling pathway: C00416	-1.06e-06	9.68e-07	-3.12052	0.00186495	1				90.1418	82
Hippo signaling pathway: ID2	-2.91e-06	5.87e-06	-3.11319	0.00191135	1		Transcription regulation, Transcription, Biological rhythms	negative regulation of sequence-specific DNA binding transcription factor activity, negative regulation of transcription, DNA-templated	79.5815	70
Dopaminergic synapse: FOS	-2.96e-05	2.14e-05	-3.11311	0.00191186	1	SUSTAINING.PROLIFERATIVE.SIGNALING		positive regulation of transcription, DNA-templated, cellular response to reactive oxygen species, SMAD protein signal transduction, transforming growth factor beta receptor signaling pathway	78.6524	52
MAPK signaling pathway: PLA2G4B	-2.5e-05	3.14e-05	-3.0999	0.00199821	1		Lipid degradation, Lipid metabolism	glycerophospholipid catabolic process	83.8913	144
cAMP signaling pathway: CREB3 CREBBP	-1.46e-06	1.29e-06	-3.09815	0.00200992	1		Unfolded protein response, Host-virus interaction, Chemotaxis, Transcription regulation, Transcription, Biological rhythms, Differentiation, Cell cycle	positive regulation of transcription from RNA polymerase II promoter involved in unfolded protein response, positive regulation of transcription from RNA polymerase II promoter, negative regulation of endoplasmic reticulum stress-induced intrinsic apoptotic signaling pathway, positive regulation of monocyte chemotaxis, response to organic substance, negative regulation of transcription by competi…	85.431	102
Wnt signaling pathway: NFATC1	-1.56e-06	1.59e-06	-3.07947	0.00213885	1		Transcription regulation, Transcription, Differentiation	positive regulation of transcription, DNA-templated, calcineurin-NFAT signaling cascade, positive regulation of transcription from RNA polymerase II promoter, intracellular signal transduction, cell migration	89.6838	25
Signaling pathways regulating pluripotency of stem cells: SMAD2	-0.00039488	0.0003862	-3.06833	0.00221934	1	SUSTAINING.PROLIFERATIVE.SIGNALING	Transcription regulation, Transcription	SMAD protein complex assembly, transforming growth factor beta receptor signaling pathway, positive regulation of transcription, DNA-templated, positive regulation of transcription from RNA polymerase II promoter, common-partner SMAD protein phosphorylation, response to cholesterol, intracellular signal transduction, evasion or tolerance of host defenses by virus, positive regulation of extracell…	92.5935	11
Platelet activation: MYL12B	-2.05e-05	2.1e-05	-3.06786	0.00222284	1				70.9933	20
Axon guidance: ABLIM3	-3.13e-05	7.25e-05	-3.05199	0.0023424	1				79.4465	15
Oxytocin signaling pathway: JUN	-0.00060382	0.00060002	-3.04966	0.00236049	1	RESISTING.CELL.DEATH, SUSTAINING.PROLIFERATIVE.SIGNALING	Transcription regulation, Transcription	SMAD protein signal transduction, transforming growth factor beta receptor signaling pathway, SMAD protein import into nucleus, positive regulation of DNA-templated transcription, initiation, positive regulation by host of viral transcription, negative regulation by host of viral transcription, negative regulation of DNA binding, positive regulation of transcription, DNA-templated, positive regul…	78.8416	24
MAPK signaling pathway: JUN	-1.01e-05	1.37e-05	-3.02998	0.00251809	1	RESISTING.CELL.DEATH, SUSTAINING.PROLIFERATIVE.SIGNALING	Transcription regulation, Transcription	positive regulation of transcription from RNA polymerase II promoter, positive regulation of transcription, DNA-templated, SMAD protein signal transduction, transforming growth factor beta receptor signaling pathway, SMAD protein import into nucleus, positive regulation of DNA-templated transcription, initiation, positive regulation by host of viral transcription, negative regulation by host of v…	77.6203	64
Inflammatory mediator regulation of TRP channels: TRPV3	-0.0064156	0.00526044	-3.02405	0.00256751	1		Ion channel, Ion transport, Calcium transport, Calcium channel, Transport		99.0805	1
Leukocyte transendothelial migration: CDC42	1.35e-05	2.08e-05	3.0239	0.00256874	1		Neurogenesis, Cell cycle, Differentiation, Cell division	positive regulation of substrate adhesion-dependent cell spreading, regulation of filopodium assembly, positive regulation of pseudopodium assembly, actin cytoskeleton organization	77.555	29
Toll-like receptor signaling pathway: CASP8	3.45e-08	2.35e-08	3.02138	0.00259	1	RESISTING.CELL.DEATH	Host-virus interaction, Apoptosis	extrinsic apoptotic signaling pathway, TRAIL-activated apoptotic signaling pathway, activation of cysteine-type endopeptidase activity, positive regulation of proteolysis, proteolysis	78.6092	14
cAMP signaling pathway: PDE3A	-0.00051093	0.00039511	-3.00806	0.00270496	1		Angiogenesis	cAMP catabolic process, cellular response to cGMP	88.8904	85
cAMP signaling pathway: ATP1B4 FXYD1	-1.82e-05	1.68e-05	-3.00116	0.00276641	1		Ion transport, Transport, Transcription regulation, Transcription, Sodium/potassium transport, Sodium transport, Potassium transport, Cell adhesion, Ion channel, Chloride channel	monovalent inorganic cation transport, regulation of transcription, DNA-templated, cellular sodium ion homeostasis, sodium ion export from cell, potassium ion import, cellular potassium ion homeostasis, membrane repolarization, cellular response to steroid hormone stimulus, response to glycoside, sperm motility, regulation of cellular pH, positive regulation of sodium ion export from cell, positi…	88.0928	89
Fc epsilon RI signaling pathway: MAPK8	-7.19e-06	9.85e-06	-2.99547	0.00281802	1	RESISTING.CELL.DEATH	Biological rhythms	peptidyl-serine phosphorylation, JNK cascade, cellular response to lipopolysaccharide, JUN phosphorylation, negative regulation of apoptotic process, regulation of protein localization, peptidyl-threonine phosphorylation, response to UV, negative regulation of protein binding	78.7881	28
MAPK signaling pathway: ATF4	-3.68e-07	3.74e-07	-2.98459	0.00291908	1		Transcription regulation, Transcription, Biological rhythms	positive regulation of transcription from RNA polymerase II promoter, positive regulation of transcription, DNA-templated, positive regulation of transcription from RNA polymerase II promoter in response to endoplasmic reticulum stress, response to endoplasmic reticulum stress	80.5517	54
T cell receptor signaling pathway: FOS	-0.00055298	0.00072382	-2.98265	0.00293747	1	SUSTAINING.PROLIFERATIVE.SIGNALING	Transcription regulation, Transcription	positive regulation of transcription, DNA-templated, SMAD protein signal transduction, transforming growth factor beta receptor signaling pathway, cellular response to reactive oxygen species, positive regulation of transcription from RNA polymerase II promoter, SMAD protein import into nucleus, positive regulation of DNA-templated transcription, initiation, positive regulation by host of viral t…	78.3666	39
PPAR signaling pathway: SORBS1	0.00041741	0.00114015	2.96598	0.00309977	1		Transport		86.5366	5
Oxytocin signaling pathway: C00942*	-0.013916	0.026776	-2.94585	0.00330669	1				97.353	2
Axon guidance: ENAH	-0.00014414	0.00022736	-2.93561	0.00341663	1				94.1107	19
Thyroid hormone signaling pathway: SLC9A1	-5.09e-06	5.97e-06	-2.93025	0.00347558	1		Sodium transport, Ion transport, Antiport, Transport	cellular sodium ion homeostasis, positive regulation of transcription from RNA polymerase II promoter, sodium ion import across plasma membrane, regulation of pH, hydrogen ion transmembrane transport, response to acidic pH, cellular response to acidic pH, regulation of intracellular pH, positive regulation of calcineurin-NFAT signaling cascade, positive regulation of NFAT protein import into nucl…	86.2931	17
Vascular smooth muscle contraction: NPR2	-0.0153359	0.0296405	-2.92946	0.00348432	1		cGMP biosynthesis, Osteogenesis	receptor guanylyl cyclase signaling pathway, cGMP biosynthetic process	95.0404	1
AMPK signaling pathway: CCND1	-0.00285145	0.00833287	-2.90281	0.00379183	1	EVADING.GROWTH.SUPPRESSORS, SUSTAINING.PROLIFERATIVE.SIGNALING	Cell division, Cell cycle, DNA damage, Transcription regulation, Transcription	mitotic G1 DNA damage checkpoint, positive regulation of G2/M transition of mitotic cell cycle, response to UV-A, negative regulation of cell cycle arrest, positive regulation of cyclin-dependent protein serine/threonine kinase activity, G1/S transition of mitotic cell cycle, cellular response to DNA damage stimulus, negative regulation of transcription from RNA polymerase II promoter, positive r…	85.596	25
Axon guidance: PAK4	2.35e-05	0.00012317	2.89863	0.00384223	1		Apoptosis, Exocytosis, Transcription regulation, Transcription, Host-virus interaction, Growth regulation	protein phosphorylation, protein autophosphorylation, MAPK cascade, positive regulation of peptidyl-serine phosphorylation, positive regulation of intracellular estrogen receptor signaling pathway, actin cytoskeleton reorganization, peptidyl-serine phosphorylation, phosphorylation, negative regulation of cysteine-type endopeptidase activity involved in execution phase of apoptosis, positive regul…	81.9407	27
HIF-1 signaling pathway: PFKFB3	-0.00011981	0.00023914	-2.89859	0.00384272	1	CELLULAR.ENERGETICS			73.8252	65
ErbB signaling pathway: ELK1*	-4.28e-07	3.8e-07	-2.8955	0.00388042	1	SUSTAINING.PROLIFERATIVE.SIGNALING	Transcription regulation, Transcription	positive regulation of transcription, DNA-templated, positive regulation of transcription from RNA polymerase II promoter, transcription from RNA polymerase II promoter	85.7203	22
Fc gamma R-mediated phagocytosis: MYO10	1.5e-06	2.88e-06	2.8722	0.00417545	1		Transport		77.0595	32
Tight junction: TJP1 CGN	-0.00101488	0.00079105	-2.8643	0.00427994	1				84.7095	10
Progesterone-mediated oocyte maturation: ARAF	-5.15e-05	5.69e-05	-2.84778	0.00450629	1			negative regulation of apoptotic process, positive regulation of peptidyl-serine phosphorylation, negative regulation of protein complex assembly, activation of MAPKK activity, negative regulation of cell proliferation, establishment of protein localization to membrane, glucose transport, cellular response to calcium ion, positive regulation of ERK1 and ERK2 cascade, protein phosphorylation	78.2484	7
Neurotrophin signaling pathway: NGFRAP1 YWHAE	-4.25e-05	8.19e-05	-2.84348	0.00456699	1		Apoptosis, Host-virus interaction	negative regulation of peptidyl-serine dephosphorylation, regulation of potassium ion transmembrane transporter activity, regulation of membrane repolarization	80.3722	26
TNF signaling pathway: PGAM5	5.66e-06	2.02e-06	2.8184	0.00493588	1		Necrosis	intracellular signal transduction	89.5096	4
Wnt signaling pathway: MMP7	-5.43e-07	1.05e-06	-2.81436	0.00499784	1	INVASION.AND.METASTASIS	Collagen degradation		86.6448	102
Fc gamma R-mediated phagocytosis: PLA2G6	-3.47e-08	2.55e-08	-2.81362	0.00500929	1	GENOME.INSTABILITY.AND.MUTATION	Lipid degradation, Lipid metabolism, Chemotaxis		78.7127	45
AMPK signaling pathway: SIRT1	-0.00053545	0.00065899	-2.81129	0.00504533	1	REPLICATIVE.IMMORTALITY	Biological rhythms, Myogenesis, Apoptosis, rRNA processing, Host-virus interaction, Differentiation, Transcription regulation, Transcription	positive regulation of adaptive immune response, establishment of chromatin silencing, positive regulation of MHC class II biosynthetic process, negative regulation of peptidyl-lysine acetylation, positive regulation of cellular senescence, regulation of mitotic cell cycle, negative regulation of helicase activity, chromatin silencing at rDNA, positive regulation of macroautophagy, positive regul…	86.923	24
cAMP signaling pathway: GRIA1	-0.00108302	0.00083701	-2.80415	0.00515745	1		Ion transport, Ligand-gated ion channel, Ion channel, Transport	ionotropic glutamate receptor signaling pathway	89.3293	83
Antigen processing and presentation: KIR2DS2	-1.23e-08	1.46e-08	-2.79352	0.00532833	1			natural killer cell inhibitory signaling pathway, natural killer cell mediated immunity	56.4363	59
cGMP-PKG signaling pathway: MAPK1	-2.71e-05	2.97e-05	-2.78829	0.00541435	1	SUSTAINING.PROLIFERATIVE.SIGNALING	Host-virus interaction, Apoptosis, Transcription regulation, Transcription, Cell cycle	response to epidermal growth factor, ERBB signaling pathway, ERK1 and ERK2 cascade, positive regulation of peptidyl-threonine phosphorylation, protein phosphorylation, peptidyl-serine phosphorylation, DNA damage induced protein phosphorylation, peptidyl-tyrosine autophosphorylation, phosphorylation	80.013	42
Calcium signaling pathway: PDE1A	-0.00454321	0.0101505	-2.78389	0.00548766	1				70.1214	45
cAMP signaling pathway: ATP2B1	-0.0006637	0.00061244	-2.77923	0.00556645	1		Ion transport, Calcium transport, Transport	neuron differentiation, positive regulation of peptidyl-serine phosphorylation, cellular response to epinephrine stimulus, negative regulation of the force of heart contraction, negative regulation of arginine catabolic process, negative regulation of adrenergic receptor signaling pathway involved in heart process, negative regulation of citrulline biosynthetic process, negative regulation of cal…	88.7607	83
Dopaminergic synapse: CLOCK ARNTL	-3.55e-05	0.00010141	-2.77271	0.00567811	1		Biological rhythms, Transcription regulation, Transcription, DNA damage	circadian regulation of gene expression, response to redox state, positive regulation of transcription, DNA-templated, cellular response to ionizing radiation, positive regulation of transcription from RNA polymerase II promoter	79.4138	25
Leukocyte transendothelial migration: PXN	-3.36e-05	5.03e-05	-2.77065	0.00571386	1		Cell adhesion	growth hormone receptor signaling pathway, transforming growth factor beta receptor signaling pathway	69.244	30
T cell receptor signaling pathway: CD3E	3.51e-05	7.21e-05	2.76439	0.00582358	1				76.2274	6
cAMP signaling pathway: CACNA1C	-0.00013836	0.00012776	-2.75017	0.00608018	1		Ion transport, Ion channel, Calcium transport, Calcium channel, Voltage-gated channel, Transport, Vision, Sensory transduction	positive regulation of cytosolic calcium ion concentration, calcium ion transport, positive regulation of calcium ion transport, calcium ion import	89.8628	83
Antigen processing and presentation: PSME3	0.00137084	0.00411546	2.74873	0.00610668	1		Apoptosis, Cell cycle	positive regulation of endopeptidase activity, regulation of proteasomal protein catabolic process, negative regulation of extrinsic apoptotic signaling pathway	65.7425	5
Regulation of lipolysis in adipocytes: LIPE	-1.55e-06	1.48e-06	-2.7435	0.00620389	1		Lipid metabolism, Lipid degradation, Cholesterol metabolism, Sterol metabolism, Steroid metabolism		87.7138	23
AMPK signaling pathway: FBP1	0.00515097	0.0177917	2.72057	0.00664721	1	CELLULAR.ENERGETICS	Gluconeogenesis, Carbohydrate metabolism	fructose 6-phosphate metabolic process, protein homotetramerization, negative regulation of glycolytic process, cellular response to magnesium ion, negative regulation of Ras protein signal transduction, dephosphorylation, cellular response to drug, negative regulation of cell growth	86.793	2
Hippo signaling pathway: SOX2	5.47e-08	9.82e-08	2.71182	0.00682359	1		Transcription regulation, Transcription	negative regulation of canonical Wnt signaling pathway, cell cycle arrest, somatic stem cell maintenance, response to growth factor, endodermal cell fate specification, regulation of cysteine-type endopeptidase activity involved in apoptotic process, negative regulation of epithelial cell proliferation, positive regulation of transcription, DNA-templated, positive regulation of MAPK cascade, oste…	80.0072	99
MAPK signaling pathway: STMN1	0.00013024	0.000337	2.70867	0.00688819	1		Neurogenesis, Differentiation	mitotic spindle organization, microtubule depolymerization	83.1355	138
NOD-like receptor signaling pathway: MAPK8	6.88e-05	8.78e-05	2.69895	0.00709085	1	RESISTING.CELL.DEATH	Biological rhythms	peptidyl-serine phosphorylation, cellular response to lipopolysaccharide, JNK cascade, JUN phosphorylation, regulation of protein localization, negative regulation of apoptotic process, peptidyl-threonine phosphorylation, response to UV, negative regulation of protein binding	82.2513	18
Aldosterone synthesis and secretion: KCNK3	-5.05e-06	5.38e-06	-2.68078	0.00748423	1		Ion channel, Ion transport, Potassium channel, Potassium transport, Voltage-gated channel, Transport		91.3315	9
cAMP signaling pathway: RYR2	-1.76e-05	1.33e-05	-2.66499	0.00784184	1		Ion transport, Ligand-gated ion channel, Ion channel, Calcium transport, Calcium channel, Transport	calcium ion transport, response to caffeine, establishment of protein localization to endoplasmic reticulum, positive regulation of calcium-transporting ATPase activity, calcium ion transport into cytosol, cellular response to caffeine, calcium-mediated signaling using intracellular calcium source, positive regulation of sequestering of calcium ion, detection of calcium ion, response to redox sta…	89.6189	80
cAMP signaling pathway: TNNI3	-5.36e-06	4.07e-06	-2.65892	0.00798322	1	GENOME.INSTABILITY.AND.MUTATION		negative regulation of ATPase activity	89.6319	80
Hedgehog signaling pathway: BCL2	-8.88e-06	1.6e-05	-2.64969	0.00820291	1	RESISTING.CELL.DEATH	Apoptosis	response to iron ion, negative regulation of cellular pH reduction, regulation of transmembrane transporter activity, transmembrane transport, negative regulation of intrinsic apoptotic signaling pathway, regulation of protein homodimerization activity, B cell proliferation, regulation of protein heterodimerization activity, regulation of calcium ion transport, intrinsic apoptotic signaling pathw…	82.2513	31
Oxytocin signaling pathway: MEF2C	-7.91e-05	0.00011015	-2.64607	0.00829057	1		Neurogenesis, Apoptosis, Differentiation, Transcription regulation, Transcription	positive regulation of gene expression, positive regulation of skeletal muscle cell differentiation, negative regulation of ossification, cellular response to parathyroid hormone stimulus, positive regulation of cardiac muscle cell differentiation, cellular response to transforming growth factor beta stimulus, MAPK cascade, positive regulation of transcription, DNA-templated, transcription from R…	78.859	24
Aldosterone-regulated sodium reabsorption: FXYD4	-3.51e-05	2.45e-05	-2.645	0.00831655	1		Ion transport, Transport, Ion channel		97.7013	2
HIF-1 signaling pathway: NPPA	-1.51e-05	1.86e-05	-2.64211	0.00838714	1			positive regulation of potassium ion export across plasma membrane, regulation of blood pressure, positive regulation of delayed rectifier potassium channel activity, receptor guanylyl cyclase signaling pathway, cGMP biosynthetic process, neuropeptide signaling pathway	74.4674	65
PI3K-Akt signaling pathway: BCL2**	-0.0011201	0.00197535	-2.63918	0.00845936	1	RESISTING.CELL.DEATH	Apoptosis	response to cytokine, negative regulation of intrinsic apoptotic signaling pathway, extrinsic apoptotic signaling pathway via death domain receptors, response to iron ion, negative regulation of cellular pH reduction, regulation of transmembrane transporter activity, transmembrane transport, regulation of protein homodimerization activity, B cell proliferation, regulation of protein heterodimeriz…	85.2806	256
AMPK signaling pathway: SLC2A4	-0.00060406	0.00053111	-2.6358	0.00854361	1		Sugar transport, Transport	glucose homeostasis, cellular response to insulin stimulus	81.8064	30
MAPK signaling pathway: ECSIT TRAF6	1.43e-05	3.16e-05	2.63216	0.0086348	1	SUSTAINING.PROLIFERATIVE.SIGNALING	Innate immunity, Immunity, Osteogenesis, Ubl conjugation pathway	regulation of oxidoreductase activity, oxidation-reduction process, positive regulation of transcription from RNA polymerase II promoter, positive regulation of JUN kinase activity, positive regulation of transcription regulatory region DNA binding, response to interleukin-1, positive regulation of NF-kappaB transcription factor activity, positive regulation of osteoclast differentiation, activat…	83.9475	8
PI3K-Akt signaling pathway: BCL2*	-0.00043736	0.00077346	-2.62614	0.00878789	1	RESISTING.CELL.DEATH	Apoptosis	response to cytokine, negative regulation of intrinsic apoptotic signaling pathway, extrinsic apoptotic signaling pathway via death domain receptors, response to iron ion, negative regulation of cellular pH reduction, regulation of transmembrane transporter activity, transmembrane transport, regulation of protein homodimerization activity, B cell proliferation, regulation of protein heterodimeriz…	84.1117	262
Hedgehog signaling pathway: CCND1*	2.02e-06	2.08e-06	2.62345	0.00885698	1	EVADING.GROWTH.SUPPRESSORS, SUSTAINING.PROLIFERATIVE.SIGNALING	Cell division, Transcription regulation, Cell cycle, Transcription, DNA damage	positive regulation of cyclin-dependent protein serine/threonine kinase activity, mitotic G1 DNA damage checkpoint, positive regulation of protein phosphorylation, positive regulation of G2/M transition of mitotic cell cycle, response to UV-A, negative regulation of cell cycle arrest, negative regulation of transcription from RNA polymerase II promoter, G1/S transition of mitotic cell cycle, cell…	80.0743	31
Apoptosis: TP53*	-3.88e-06	3.51e-06	-2.61323	0.00912406	1	GENOME.INSTABILITY.AND.MUTATION	Apoptosis, Necrosis, Host-virus interaction, Biological rhythms, Cell cycle, Transcription regulation, Transcription	positive regulation of apoptotic process, positive regulation of release of cytochrome c from mitochondria, positive regulation of protein oligomerization, regulation of apoptotic process, oligodendrocyte apoptotic process, DNA damage response, signal transduction by p53 class mediator, ER overload response, chromatin assembly, cellular response to glucose starvation, protein localization, DNA st…	80.4635	19
AMPK signaling pathway: PCK1	-0.00014886	0.00024885	-2.61248	0.00914385	1		Gluconeogenesis	response to insulin, internal protein amino acid acetylation	85.6828	34
Melanogenesis: CAMK2A	-9.71e-06	7.9e-06	-2.60908	0.00923456	1		Neurogenesis, Differentiation	protein phosphorylation, angiotensin-activated signaling pathway, protein autophosphorylation, protein oligomerization, regulation of relaxation of cardiac muscle, peptidyl-serine phosphorylation, negative regulation of sodium ion transmembrane transport, negative regulation of sodium ion transmembrane transporter activity, regulation of membrane depolarization, peptidyl-threonine phosphorylation	73.109	20
cAMP signaling pathway: C00165	-1.6e-05	1.67e-05	-2.60899	0.00923687	1				89.2561	83
cAMP signaling pathway: C01245	-1.6e-05	1.67e-05	-2.60899	0.00923687	1				89.2561	83
Rap1 signaling pathway: MAPK14	-1.53e-06	3.15e-06	-2.58911	0.00978331	1	SUSTAINING.PROLIFERATIVE.SIGNALING	Stress response, Apoptosis, Transcription regulation, Transcription, Cell cycle	intracellular signal transduction, regulation of cytokine production involved in inflammatory response, cellular response to lipopolysaccharide, response to stress, peptidyl-serine phosphorylation, response to osmotic stress, MAPK cascade, myoblast differentiation	85.6817	142
Focal adhesion: VASP ACTB	0.00067169	0.00226629	2.57259	0.010259	1			positive regulation of actin filament polymerization, ATP-dependent chromatin remodeling	82.9877	180
B cell receptor signaling pathway: GSK3B	-3.55e-06	1.26e-05	-2.56918	0.0103597	1		Glycogen metabolism, Carbohydrate metabolism, Biological rhythms, Wnt signaling pathway, Neurogenesis, Differentiation	intracellular signal transduction, glycogen metabolic process, positive regulation of protein export from nucleus, ER overload response, negative regulation of apoptotic process, positive regulation of protein complex assembly, negative regulation of protein binding, canonical Wnt signaling pathway, peptidyl-serine phosphorylation, protein autophosphorylation, protein phosphorylation	79.8627	23
Hedgehog signaling pathway: GLI1***	1.71e-06	1.44e-06	2.56728	0.0104162	1		Transcription regulation, Transcription, Differentiation	smoothened signaling pathway, positive regulation of DNA replication, epidermal cell differentiation, positive regulation of smoothened signaling pathway, positive regulation of transcription from RNA polymerase II promoter, osteoblast differentiation, positive regulation of transcription, DNA-templated, cell proliferation, negative regulation of transcription from RNA polymerase II promoter, neg…	82.3421	32
cAMP signaling pathway: LIPE	-2.88e-05	2.64e-05	-2.56599	0.0104548	1		Cholesterol metabolism, Sterol metabolism, Steroid metabolism, Lipid degradation, Lipid metabolism		89.5286	80
Aldosterone synthesis and secretion: PDE2A	-5.78e-05	4.35e-05	-2.562	0.0105746	1			negative regulation of protein import into nucleus, translocation, cellular response to macrophage colony-stimulating factor stimulus, cGMP catabolic process, cellular response to cGMP, cAMP catabolic process, metabolic process, negative regulation of transcription from RNA polymerase II promoter	97.0326	2
Estrogen signaling pathway: KCNJ3	-1.28e-08	1.03e-08	-2.55922	0.0106588	1		Potassium transport, Voltage-gated channel, Ion channel, Ion transport, Transport		83.5811	34
cAMP signaling pathway: AFDN	-3.04e-05	2.41e-05	-2.55552	0.010772	1		Cell adhesion		89.1407	81
Insulin secretion: CAMK2A*	-0.0228541	0.179936	-2.55122	0.0109048	1		Neurogenesis, Differentiation	angiotensin-activated signaling pathway, protein phosphorylation, protein autophosphorylation, protein oligomerization, regulation of relaxation of cardiac muscle, negative regulation of sodium ion transmembrane transport, negative regulation of sodium ion transmembrane transporter activity, regulation of membrane depolarization, peptidyl-threonine phosphorylation, peptidyl-serine phosphorylation	82.6205	4
ErbB signaling pathway: ABL1	-0.00064299	0.00169953	-2.5458	0.0110743	1		Apoptosis, Cell adhesion, Endocytosis, Autophagy, DNA repair, DNA damage	positive regulation of oxidoreductase activity, peptidyl-tyrosine phosphorylation, regulation of response to DNA damage stimulus, DNA damage induced protein phosphorylation, negative regulation of ubiquitin-protein transferase activity, peptidyl-tyrosine autophosphorylation, signal transduction in response to DNA damage, negative regulation of protein serine/threonine kinase activity, positive re…	78.3912	13
AMPK signaling pathway: PPARG	3.63e-06	3.17e-06	2.53941	0.0112773	1		Biological rhythms, Transcription regulation, Transcription	low-density lipoprotein particle receptor biosynthetic process, response to low-density lipoprotein particle, negative regulation of receptor biosynthetic process, negative regulation of cholesterol storage, cell maturation, positive regulation of sequence-specific DNA binding transcription factor activity, negative regulation of macrophage derived foam cell differentiation, negative regulation o…	83.9179	49
Ras signaling pathway: FASLG	-3.66e-07	3.41e-07	-2.53577	0.0113941	1	RESISTING.CELL.DEATH	Apoptosis, Transcription regulation, Transcription	necroptotic process, T cell apoptotic process, positive regulation of apoptotic process, necroptotic signaling pathway, positive regulation of endothelial cell apoptotic process, apoptotic signaling pathway, extrinsic apoptotic signaling pathway via death domain receptors, extrinsic apoptotic signaling pathway, negative regulation of angiogenesis, negative regulation of transcription from RNA pol…	84.063	150
MAPK signaling pathway: ELK1	-5.51e-06	5.1e-06	-2.52667	0.0116913	1	SUSTAINING.PROLIFERATIVE.SIGNALING	Transcription regulation, Transcription	positive regulation of transcription from RNA polymerase II promoter, positive regulation of transcription, DNA-templated, transcription from RNA polymerase II promoter	79.1431	88
Axon guidance: RAC1****	-7.94e-05	0.00023269	-2.51292	0.0121536	1		Transcription regulation, Transcription	positive regulation of substrate adhesion-dependent cell spreading, regulation of respiratory burst, positive regulation of stress fiber assembly, negative regulation of interleukin-23 production, positive regulation of lamellipodium assembly, cell motility, ruffle organization, positive regulation of focal adhesion assembly, actin cytoskeleton organization, cell projection assembly, positive reg…	82.0807	16
Ras signaling pathway: C01245	0.00059852	0.00144141	2.49353	0.0128329	1				84.2076	138
Oxytocin signaling pathway: FOS	-0.00144778	0.00166565	-2.46951	0.013721	1	SUSTAINING.PROLIFERATIVE.SIGNALING		SMAD protein signal transduction, transforming growth factor beta receptor signaling pathway, cellular response to reactive oxygen species, positive regulation of transcription, DNA-templated	77.171	24
cAMP signaling pathway: CFTR	-1.45e-06	1.55e-06	-2.46448	0.0139138	1	GENOME.INSTABILITY.AND.MUTATION	Ion transport, Ion channel, Chloride channel, Transport	positive regulation of voltage-gated chloride channel activity	89.6319	80
Apoptosis: TP53AIP1	-6.92e-06	5.62e-06	-2.46315	0.013965	1		Apoptosis		83.5516	3
Hedgehog signaling pathway: PTCH1**	-2.71e-05	4.2e-05	-2.45369	0.0143353	1	GENOME.INSTABILITY.AND.MUTATION		protein targeting to plasma membrane, positive regulation of cholesterol efflux	92.5049	14
Leukocyte transendothelial migration: PECAM1	0.00049394	0.00046175	2.44827	0.014551	1	INDUCING.ANGIOGENESIS	Cell adhesion, Phagocytosis	diapedesis, phagocytosis	70.8275	3
HIF-1 signaling pathway: HMOX1	-3.35e-05	6.7e-05	-2.44113	0.0148399	1		Apoptosis	response to nicotine, positive regulation of smooth muscle cell proliferation, heme oxidation, heme catabolic process, iron ion homeostasis, negative regulation of smooth muscle cell proliferation, protein homooligomerization	74.1171	65
Ovarian steroidogenesis: HSD17B1	-3.2e-05	2.73e-05	-2.42672	0.0154383	1		Lipid metabolism, Steroid biosynthesis, Lipid biosynthesis		83.0942	19
PPAR signaling pathway: SCP2	-0.00130423	0.00643642	-2.42196	0.0156406	1		Lipid transport, Meiosis, Cell division, Transport, Cell cycle	positive regulation of intracellular cholesterol transport, lipid hydroperoxide transport	82.0563	5
Thyroid hormone signaling pathway: GATA4	-1.16e-05	1.94e-05	-2.41711	0.0158493	1		Transcription regulation, Transcription	positive regulation of transcription, DNA-templated, positive regulation of transcription from RNA polymerase II promoter, intestinal epithelial cell differentiation	96.7818	2
Ras signaling pathway: PRKCA	-0.00015669	0.00030469	-2.41706	0.0158513	1		Apoptosis, Angiogenesis, Cell adhesion, Adaptive immunity, Transcription regulation, Transcription, Immunity, Biological rhythms	histone H3-T6 phosphorylation, regulation of platelet aggregation, protein phosphorylation, positive regulation of blood vessel endothelial cell migration, phosphorylation, positive regulation of mismatch repair, negative regulation of protein catabolic process, negative regulation of protein ubiquitination	84.1442	141
MAPK signaling pathway: ELK4	-1.25e-06	1.19e-06	-2.41419	0.0159758	1		Transcription regulation, Transcription	histone H3 deacetylation	81.2767	50
NF-kappa B signaling pathway: BCL2L1*	-0.00037755	0.00123467	-2.41402	0.0159833	1	RESISTING.CELL.DEATH	Apoptosis, Endocytosis	negative regulation of intrinsic apoptotic signaling pathway, negative regulation of intrinsic apoptotic signaling pathway in response to DNA damage, response to cytokine, suppression by virus of host apoptotic process, negative regulation of apoptotic process, negative regulation of execution phase of apoptosis, negative regulation of establishment of protein localization to plasma membrane, reg…	59.0346	4
Chemokine signaling pathway: PAK1	-0.00136124	0.00229017	-2.40832	0.0162334	1	SUSTAINING.PROLIFERATIVE.SIGNALING	Apoptosis, Transcription regulation, Transcription, Exocytosis	protein phosphorylation, positive regulation of intracellular estrogen receptor signaling pathway, actin cytoskeleton reorganization, MAPK cascade, protein autophosphorylation, positive regulation of peptidyl-serine phosphorylation	84.7102	125
Cholinergic synapse: BCL2	-1.17e-06	8.56e-07	-2.40796	0.0162492	1	RESISTING.CELL.DEATH	Apoptosis	response to nicotine, response to iron ion, negative regulation of cellular pH reduction, regulation of transmembrane transporter activity, transmembrane transport, negative regulation of intrinsic apoptotic signaling pathway, regulation of protein homodimerization activity, B cell proliferation, regulation of protein heterodimerization activity, regulation of calcium ion transport, intrinsic apo…	82.0097	55
Rap1 signaling pathway: CDH1	-4.79e-08	3.54e-08	-2.40662	0.0163086	1	GENOME.INSTABILITY.AND.MUTATION	Cell cycle, Cell division, Cell adhesion, Mitosis, DNA repair, DNA damage, Ubl conjugation pathway	cellular response to lithium ion, cellular response to indole-3-methanol, positive regulation of transcription factor import into nucleus, protein localization to plasma membrane, single organismal cell-cell adhesion, positive regulation of transcription, DNA-templated	85.1282	142
Oxytocin signaling pathway: PTGS2	-2.1e-05	2.88e-05	-2.39277	0.0169331	1		Fatty acid biosynthesis, Fatty acid metabolism, Lipid biosynthesis, Lipid metabolism, Prostaglandin biosynthesis, Prostaglandin metabolism	cyclooxygenase pathway	80.2742	24
RIG-I-like receptor signaling pathway: MAPK8	-9.76e-07	8.02e-07	-2.38341	0.0173668	1	RESISTING.CELL.DEATH	Biological rhythms	JNK cascade, peptidyl-serine phosphorylation, cellular response to lipopolysaccharide, JUN phosphorylation, negative regulation of apoptotic process, regulation of protein localization, peptidyl-threonine phosphorylation, response to UV, negative regulation of protein binding	84.9896	19
Ovarian steroidogenesis: CYP17A1	-4.19e-07	3.28e-07	-2.37881	0.0175838	1		Steroidogenesis	progesterone metabolic process, hormone biosynthetic process, steroid metabolic process	85.8967	19
Ovarian steroidogenesis: CYP17A1*	-4.19e-07	3.28e-07	-2.37881	0.0175838	1		Steroidogenesis	progesterone metabolic process, hormone biosynthetic process, steroid metabolic process	85.8967	19
Ras signaling pathway: REL	-1.6e-07	1.92e-07	-2.37623	0.0177062	1		Transcription regulation, Transcription	negative regulation of interferon-beta production, negative regulation of gene expression, transcription from RNA polymerase II promoter, positive regulation of transcription from RNA polymerase II promoter	83.5294	145
Axon guidance: PTK2	-0.00023245	0.0002894	-2.37251	0.0178844	1		Angiogenesis	protein autophosphorylation, integrin-mediated signaling pathway, ephrin receptor signaling pathway, regulation of cell adhesion mediated by integrin, negative regulation of cell-cell adhesion, growth hormone receptor signaling pathway, peptidyl-tyrosine phosphorylation, transforming growth factor beta receptor signaling pathway, positive regulation of cell migration	87.9029	6
Fc epsilon RI signaling pathway: PRKCA	-1.76e-05	1.72e-05	-2.3684	0.0180829	1		Apoptosis, Angiogenesis, Cell adhesion	positive regulation of blood vessel endothelial cell migration, regulation of platelet aggregation, histone H3-T6 phosphorylation, protein phosphorylation	78.058	21
cGMP-PKG signaling pathway: VASP	-4.05e-05	5.19e-05	-2.36208	0.0183923	1			positive regulation of actin filament polymerization	81.8724	38
Adipocytokine signaling pathway: IRS1	-1.76e-06	1.25e-05	-2.36184	0.0184043	1	SUSTAINING.PROLIFERATIVE.SIGNALING		positive regulation of glucose import in response to insulin stimulus, response to insulin, negative regulation of insulin secretion, insulin receptor signaling pathway, phosphatidylinositol 3-kinase signaling	81.7231	23
Regulation of actin cytoskeleton: IQGAP2	-5.64e-06	5.83e-06	-2.35245	0.0188724	1			Arp2/3 complex-mediated actin nucleation, thrombin receptor signaling pathway, positive regulation of protein serine/threonine kinase activity, cellular response to calcium ion	81.2006	97
ErbB signaling pathway: JUN	-2.22e-06	3.12e-06	-2.34695	0.0191511	1	RESISTING.CELL.DEATH, SUSTAINING.PROLIFERATIVE.SIGNALING	Transcription regulation, Transcription	transforming growth factor beta receptor signaling pathway, SMAD protein import into nucleus, positive regulation of DNA-templated transcription, initiation, positive regulation by host of viral transcription, negative regulation by host of viral transcription, negative regulation of DNA binding, SMAD protein signal transduction, positive regulation of transcription, DNA-templated, negative regul…	83.9003	22
cGMP-PKG signaling pathway: SLC8A2	-0.00035288	0.00032881	-2.33392	0.0198269	1		Calcium transport, Ion transport, Sodium transport, Antiport, Transport	cellular sodium ion homeostasis, calcium ion import, sodium ion import	82.6376	40
Axon guidance: DPYSL2 DPYSL5	-0.00202706	0.00493356	-2.32105	0.0205145	1		Neurogenesis, Differentiation		73.6231	6
Natural killer cell mediated cytotoxicity: BID	-2.85e-06	1.13e-05	-2.3199	0.020577	1	RESISTING.CELL.DEATH			86.1382	2
Tight junction: OCLN TJP3 TJP1	-2.45e-05	0.00014633	-2.31472	0.0208607	1				83.0551	15
Aldosterone-regulated sodium reabsorption: KCNJ1	-1.02e-05	1.15e-05	-2.30598	0.0213463	1	GENOME.INSTABILITY.AND.MUTATION	Potassium transport, Ion transport, Transport, Ion channel, Voltage-gated channel		81.3231	17
Hippo signaling pathway: MOB1A	0.00048212	0.00063352	2.30244	0.0215458	1			hippo signaling, positive regulation of phosphorylation, protein autophosphorylation	71.3074	19
HIF-1 signaling pathway: ANGPT1	-3.14e-05	5.92e-05	-2.29549	0.0219427	1	INDUCING.ANGIOGENESIS	Angiogenesis, Differentiation	positive regulation of endothelial cell migration, Tie signaling pathway, positive regulation of blood vessel endothelial cell migration, activation of transmembrane receptor protein tyrosine kinase activity, positive regulation of peptidyl-tyrosine phosphorylation, positive regulation of receptor internalization, positive chemotaxis, regulation of satellite cell proliferation, heparin biosynthet…	75.1549	67
Axon guidance: NCK1 PAK4	-1.95e-05	2.53e-05	-2.29255	0.0221121	1		Translation regulation, Apoptosis, Exocytosis, Transcription regulation, Transcription, Host-virus interaction, Growth regulation	positive regulation of translation in response to endoplasmic reticulum stress, peptidyl-serine dephosphorylation, positive regulation of endoplasmic reticulum stress-induced intrinsic apoptotic signaling pathway, positive regulation of cap-dependent translational initiation, positive regulation of cap-independent translational initiation, negative regulation of transcription from RNA polymerase …	80.2012	19
Apoptosis: BID**	-1.34e-05	1.21e-05	-2.29221	0.0221315	1	RESISTING.CELL.DEATH			85.9397	17
Hedgehog signaling pathway: SUFU	-4.16e-06	7.14e-06	-2.28245	0.0227035	1			negative regulation of transcription from RNA polymerase II promoter	79.6204	27
Complement and coagulation cascades: PLG	-2.83e-05	2.26e-05	-2.27968	0.0228684	1		Blood coagulation, Hemostasis, Fibrinolysis, Tissue remodeling, Thrombophilia	extracellular matrix disassembly, negative regulation of cell-substrate adhesion, positive regulation of fibrinolysis, negative regulation of fibrinolysis	91.3724	29
Ras signaling pathway: BRAP*	-0.00075626	0.00116154	-2.27251	0.0232992	1		Ubl conjugation pathway	MAPK cascade, negative regulation of signal transduction, Ras protein signal transduction, protein ubiquitination	86.219	10
Sphingolipid signaling pathway: BAX*	-1.88e-05	1.51e-05	-2.27143	0.0233649	1	RESISTING.CELL.DEATH	Apoptosis, Host-virus interaction	regulation of protein homodimerization activity, positive regulation of protein oligomerization, positive regulation of release of cytochrome c from mitochondria, response to toxic substance, apoptotic process, release of matrix enzymes from mitochondria, B cell receptor apoptotic signaling pathway, B cell apoptotic process, activation of cysteine-type endopeptidase activity involved in apoptotic…	78.9142	40
Apoptosis: BID*	0.00021756	0.00035862	2.25591	0.0243243	1	RESISTING.CELL.DEATH			74.4683	3
Inflammatory mediator regulation of TRP channels: TRPA1	-0.00082474	0.000963	-2.24381	0.0250959	1		Ion channel, Ion transport, Transport, Sensory transduction	protein homotetramerization	90.325	17
Inflammatory mediator regulation of TRP channels: TRPA1*	-0.00082474	0.000963	-2.24381	0.0250959	1		Ion channel, Ion transport, Transport, Sensory transduction	protein homotetramerization	99.4985	1
Insulin secretion: CAMK2A	-1.38e-06	9.89e-07	-2.23682	0.0255508	1		Neurogenesis, Differentiation	angiotensin-activated signaling pathway, protein phosphorylation, protein autophosphorylation, protein oligomerization, regulation of relaxation of cardiac muscle, negative regulation of sodium ion transmembrane transport, negative regulation of sodium ion transmembrane transporter activity, regulation of membrane depolarization, peptidyl-threonine phosphorylation, peptidyl-serine phosphorylation	87.3337	35
Platelet activation: ITPR1	-1.14e-06	1.07e-06	-2.22865	0.0260921	1		Calcium channel, Calcium transport, Ligand-gated ion channel, Ion channel, Ion transport, Transport, Apoptosis	response to hypoxia, negative regulation of calcium-mediated signaling, inositol phosphate-mediated signaling, response to calcium ion	79.7722	89
Thyroid hormone signaling pathway: TBC1D4	-0.00042901	0.00050242	-2.21138	0.0272691	1				81.9989	18
Neurotrophin signaling pathway: ATF4*	-3.99e-06	5.11e-06	-2.19767	0.0282361	1		Biological rhythms, Transcription regulation, Transcription	positive regulation of transcription, DNA-templated, positive regulation of transcription from RNA polymerase II promoter, positive regulation of transcription from RNA polymerase II promoter in response to endoplasmic reticulum stress, response to endoplasmic reticulum stress	77.5294	36
MAPK signaling pathway: MEF2C	-2.97e-06	3.03e-06	-2.19589	0.0283637	1		Transcription regulation, Transcription, Apoptosis, Neurogenesis, Differentiation	positive regulation of transcription from RNA polymerase II promoter, positive regulation of transcription, DNA-templated, MAPK cascade, regulation of transcription, DNA-templated, positive regulation of skeletal muscle cell differentiation, negative regulation of ossification, cellular response to parathyroid hormone stimulus, positive regulation of cardiac muscle cell differentiation, transcrip…	80.6126	50
NF-kappa B signaling pathway: PLCG2	7.06e-07	1.75e-06	2.19481	0.0284411	1		Lipid degradation, Lipid metabolism	release of sequestered calcium ion into cytosol, phosphatidylinositol biosynthetic process	84.1808	5
Vascular smooth muscle contraction: ITPR1	-8.67e-05	7.93e-05	-2.19291	0.0285784	1		Ion channel, Ion transport, Calcium channel, Ligand-gated ion channel, Calcium transport, Transport, Apoptosis	response to hypoxia, negative regulation of calcium-mediated signaling, response to calcium ion, inositol phosphate-mediated signaling	85.7096	18
Antigen processing and presentation: CD4 HLA-DMA	0.00201022	0.00368756	2.1914	0.0286874	1		Immunity, Adaptive immunity, Host-virus interaction, MHC II, MHC I	induction by virus of host cell-cell fusion, maintenance of protein location in cell, T cell selection, protein palmitoleylation, T cell differentiation, regulation of T cell activation, positive regulation of protein kinase activity, peptide antigen assembly with MHC class II protein complex, negative regulation of antigen processing and presentation of peptide antigen via MHC class II, cellular…	62.1889	61
MAPK signaling pathway: CDC25B	-3.77e-06	3.45e-06	-2.18495	0.0291589	1	EVADING.GROWTH.SUPPRESSORS, SUSTAINING.PROLIFERATIVE.SIGNALING	Cell cycle, Mitosis, Cell division	protein phosphorylation	81.2634	50
Sphingolipid signaling pathway: RAC1	0.00039119	0.00170571	2.18466	0.0291799	1		Transcription regulation, Transcription	regulation of respiratory burst, positive regulation of substrate adhesion-dependent cell spreading, negative regulation of interleukin-23 production, positive regulation of lamellipodium assembly, cell motility, ruffle organization, positive regulation of focal adhesion assembly, positive regulation of stress fiber assembly, cell projection assembly, positive regulation of cell adhesion mediated…	78.9386	19
Phospholipase D signaling pathway: C01245	0.00058718	0.00172093	2.18251	0.0293392	1				87.3502	14
Ovarian steroidogenesis: CYP19A1	-2.12e-06	1.76e-06	-2.16397	0.0307383	1				82.907	18
Ovarian steroidogenesis: CYP19A1*	-2.12e-06	1.76e-06	-2.16397	0.0307383	1				82.907	18
Toll-like receptor signaling pathway: CXCL8	2.41e-06	6.27e-06	2.16175	0.0309097	1	INDUCING.ANGIOGENESIS, TUMOR.PROMOTING.INFLAMMATION	Chemotaxis, Inflammatory response	cell cycle arrest, negative regulation of G-protein coupled receptor protein signaling pathway, regulation of single stranded viral RNA replication via double stranded DNA intermediate, response to molecule of bacterial origin, regulation of cell adhesion, receptor internalization, response to endoplasmic reticulum stress, cellular response to lipopolysaccharide, positive regulation of angiogenes…	77.876	70
Oxytocin signaling pathway: KCNJ3	-1.38e-08	1.01e-08	-2.16144	0.030934	1		Voltage-gated channel, Ion channel, Ion transport, Potassium transport, Transport		85.2522	10
AMPK signaling pathway: CCNA2	0.00053335	0.00063294	2.15975	0.0310646	1	EVADING.GROWTH.SUPPRESSORS, SUSTAINING.PROLIFERATIVE.SIGNALING	Cell division, Mitosis, Cell cycle, Host-virus interaction		87.048	26
ErbB signaling pathway: PTK2	-0.00022433	0.00023454	-2.15705	0.0312753	1		Angiogenesis	protein autophosphorylation, peptidyl-tyrosine phosphorylation, transforming growth factor beta receptor signaling pathway, regulation of cell adhesion mediated by integrin, negative regulation of cell-cell adhesion, growth hormone receptor signaling pathway, integrin-mediated signaling pathway, ephrin receptor signaling pathway, positive regulation of cell migration	83.2544	11
AMPK signaling pathway: G6PC	7.95e-05	0.00061082	2.14912	0.0319004	1		Gluconeogenesis		87.2795	27
Adipocytokine signaling pathway: PCK1	-4.77e-06	1.32e-05	-2.14339	0.0323588	1		Gluconeogenesis	response to insulin, internal protein amino acid acetylation	82.8272	22
Cholinergic synapse: CHRNA7	-0.00655832	0.0118653	-2.12551	0.0338252	1		Ion channel, Ligand-gated ion channel, Ion transport, Transport	response to nicotine, response to hypoxia, ion transmembrane transport, cation transmembrane transport, negative regulation of tumor necrosis factor production, calcium ion transport, activation of MAPK activity, signal transduction	95.9599	1
Regulation of actin cytoskeleton: ARPC5 ACTB	-2.51e-06	3.8e-06	-2.12439	0.0339194	1			Arp2/3 complex-mediated actin nucleation, ATP-dependent chromatin remodeling	69.1257	25
Regulation of actin cytoskeleton: ARPC5 ACTB*	-2.51e-06	3.8e-06	-2.12439	0.0339194	1			Arp2/3 complex-mediated actin nucleation, ATP-dependent chromatin remodeling	69.1257	25
ErbB signaling pathway: GSK3B	-0.00013316	0.00057453	-2.12292	0.0340429	1		Neurogenesis, Glycogen metabolism, Biological rhythms, Carbohydrate metabolism, Differentiation, Wnt signaling pathway	protein phosphorylation, protein autophosphorylation, glycogen metabolic process, canonical Wnt signaling pathway, positive regulation of protein export from nucleus, peptidyl-serine phosphorylation, ER overload response, positive regulation of protein complex assembly, negative regulation of protein binding, intracellular signal transduction, negative regulation of apoptotic process	83.7681	32
Ovarian steroidogenesis: HSD3B1	-6.13e-06	4.93e-06	-2.1178	0.0344756	1		Steroidogenesis	steroid biosynthetic process	85.9184	20
Wnt signaling pathway: MYC	1.09e-05	2.82e-05	2.11737	0.0345122	1	REPLICATIVE.IMMORTALITY, RESISTING.CELL.DEATH, SUSTAINING.PROLIFERATIVE.SIGNALING	Transcription regulation, Transcription	chromosome organization, positive regulation of transcription, DNA-templated, cellular iron ion homeostasis, response to gamma radiation, positive regulation of response to DNA damage stimulus, negative regulation of cell division, negative regulation of fibroblast proliferation, regulation of gene expression, positive regulation of epithelial cell proliferation, cellular response to DNA damage s…	86.4474	102
Regulation of lipolysis in adipocytes: PNPLA2 ABHD5	-0.00328092	0.0411211	-2.1016	0.0358756	1		Lipid metabolism, Lipid degradation, Phospholipid biosynthesis, Phospholipid metabolism, Fatty acid metabolism, Lipid biosynthesis, Differentiation	negative regulation of sequestering of triglyceride, positive regulation of triglyceride catabolic process, phosphatidic acid biosynthetic process	73.7949	2
NOD-like receptor signaling pathway: NLRP3 CARD8 CASP1	0.00035265	0.00091102	2.09981	0.036033	1		Apoptosis, Inflammatory response, Innate immunity, Immunity	positive regulation of NF-kappaB transcription factor activity, positive regulation of interleukin-1 beta secretion, positive regulation of cysteine-type endopeptidase activity involved in apoptotic process, negative regulation of NF-kappaB import into nucleus, negative regulation of NF-kappaB transcription factor activity, negative regulation of I-kappaB kinase/NF-kappaB signaling, activation of…	52.2987	7
Endocrine and other factor-regulated calcium reabsorption: TRPV5*	1.18e-05	5.12e-06	2.08158	0.0376729	1		Calcium transport, Ion transport, Calcium channel, Transport, Ion channel		96.5914	5
Serotonergic synapse: CACNA1C	-0.00081231	0.00078923	-2.07374	0.0383973	1		Ion channel, Calcium channel, Ion transport, Calcium transport, Voltage-gated channel, Transport, Vision, Sensory transduction	positive regulation of cytosolic calcium ion concentration, calcium ion transport, calcium ion import, positive regulation of calcium ion transport	97.4565	7
Ovarian steroidogenesis: STAR	-2.62e-06	2.01e-06	-2.07148	0.038608	1		Steroidogenesis, cGMP biosynthesis, Lipid transport, Transport		85.8781	19
Wnt signaling pathway: JUN	-4.35e-05	0.00011835	-2.06895	0.0388461	1	RESISTING.CELL.DEATH, SUSTAINING.PROLIFERATIVE.SIGNALING	Transcription regulation, Transcription	positive regulation of DNA-templated transcription, initiation, positive regulation of transcription, DNA-templated, SMAD protein import into nucleus, positive regulation by host of viral transcription, negative regulation by host of viral transcription, negative regulation of DNA binding, SMAD protein signal transduction, transforming growth factor beta receptor signaling pathway, positive regul…	86.1639	102
Fc epsilon RI signaling pathway: MAPK14	-1.09e-06	2.13e-06	-2.06719	0.0390115	1	SUSTAINING.PROLIFERATIVE.SIGNALING	Stress response, Apoptosis, Transcription regulation, Transcription, Cell cycle	intracellular signal transduction, cellular response to lipopolysaccharide, regulation of cytokine production involved in inflammatory response, response to stress, peptidyl-serine phosphorylation, response to osmotic stress, MAPK cascade, myoblast differentiation	79.3615	29
NOD-like receptor signaling pathway: NLRC4 PYCARD	5.27e-06	2.41e-05	2.05516	0.0401621	1		Apoptosis, Inflammatory response, Innate immunity, Immunity	positive regulation of NF-kappaB transcription factor activity, activation of cysteine-type endopeptidase activity involved in apoptotic process, interleukin-1 beta secretion, detection of bacterium, positive regulation of apoptotic process, defense response to bacterium, cellular response to tumor necrosis factor, positive regulation of interleukin-1 beta secretion, cellular response to lipopoly…	85.3162	3
cAMP signaling pathway: PLN	-5.19e-06	7.49e-06	-2.05125	0.0405416	1			negative regulation of ATPase activity, negative regulation of calcium ion transmembrane transporter activity, negative regulation of calcium ion binding, regulation of calcium-transporting ATPase activity, negative regulation of calcium-transporting ATPase activity, regulation of calcium ion transport, negative regulation of calcium ion transport	89.6134	80
Endocrine and other factor-regulated calcium reabsorption: TRPV5	1.29e-06	4.89e-07	2.04014	0.0416386	1		Calcium transport, Ion transport, Calcium channel, Transport, Ion channel		83.9339	20
Insulin signaling pathway: C00031	-8.8e-05	6.95e-05	-2.03105	0.0425536	1				81.365	43
Ras signaling pathway: RAF1*	-0.00088006	0.0021552	-2.00571	0.0451964	1	SUSTAINING.PROLIFERATIVE.SIGNALING		negative regulation of apoptotic process, positive regulation of peptidyl-serine phosphorylation, negative regulation of protein complex assembly, activation of MAPKK activity, negative regulation of cell proliferation	84.0244	11
PI3K-Akt signaling pathway: BCL2	-1.67e-05	2.07e-05	-2.00426	0.0453518	1	RESISTING.CELL.DEATH	Apoptosis	response to cytokine, negative regulation of intrinsic apoptotic signaling pathway, extrinsic apoptotic signaling pathway via death domain receptors, response to iron ion, negative regulation of cellular pH reduction, regulation of transmembrane transporter activity, transmembrane transport, regulation of protein homodimerization activity, B cell proliferation, regulation of protein heterodimeriz…	85.1084	265
ErbB signaling pathway: MYC	-1.44e-07	1.81e-07	-1.99972	0.0458417	1	REPLICATIVE.IMMORTALITY, RESISTING.CELL.DEATH, SUSTAINING.PROLIFERATIVE.SIGNALING	Transcription regulation, Transcription	positive regulation of cysteine-type endopeptidase activity involved in apoptotic process, cell cycle arrest, chromosome organization, canonical Wnt signaling pathway, cellular iron ion homeostasis, response to gamma radiation, positive regulation of response to DNA damage stimulus, negative regulation of cell division, negative regulation of fibroblast proliferation, regulation of gene expressio…	81.9107	40
Axon guidance: NFATC2	-2.65e-05	3.53e-05	-1.9979	0.0460391	1		Transcription regulation, Transcription, Differentiation	cell migration, positive regulation of transcription, DNA-templated, positive regulation of transcription from RNA polymerase II promoter	88.3931	15
Ras signaling pathway: ELK1	-5.54e-06	4.98e-06	-1.99741	0.0460921	1	SUSTAINING.PROLIFERATIVE.SIGNALING	Transcription regulation, Transcription	positive regulation of transcription, DNA-templated, transcription from RNA polymerase II promoter, positive regulation of transcription from RNA polymerase II promoter	83.5624	143
Apoptosis: BAK1	-6.05e-05	0.0001093	-1.96777	0.049412	1		Apoptosis	regulation of protein homodimerization activity, regulation of mitochondrial membrane permeability, regulation of mitochondrial membrane potential, release of cytochrome c from mitochondria, establishment or maintenance of transmembrane electrochemical gradient, regulation of protein heterodimerization activity, activation of cysteine-type endopeptidase activity, positive regulation of proteolysis	80.1709	3
Thyroid hormone signaling pathway: MYH6	-0.0004221	0.00036843	-1.96716	0.0494827	1			regulation of the force of heart contraction, regulation of heart rate, muscle contraction, ATP metabolic process	90.0529	3
Circadian entrainment: KCNJ3	-8.49e-06	8.12e-06	-1.96391	0.0498588	1		Potassium transport, Voltage-gated channel, Ion channel, Ion transport, Transport		77.8987	25
Wnt signaling pathway: ROCK2	-0.00795565	0.0378628	-1.95677	0.0506941	1		Biological rhythms	protein phosphorylation	47.6874	2
Regulation of lipolysis in adipocytes: PDE3B	-1.23e-07	9.13e-08	-1.93841	0.0528965	1		Angiogenesis		81.5217	17
Thyroid hormone signaling pathway: CASP9	0.00415013	0.0149111	1.93776	0.0529764	1	RESISTING.CELL.DEATH	Apoptosis	cellular response to DNA damage stimulus, signal transduction in response to DNA damage, cellular response to UV	82.0104	18
Leukocyte transendothelial migration: SIPA1	-0.00379032	0.0152004	-1.92752	0.0542405	1	INVASION.AND.METASTASIS			67.1427	4
Apoptosis: TNFRSF10D*	0.00011826	0.00023287	1.92601	0.0544295	1		Apoptosis	response to endoplasmic reticulum stress, extrinsic apoptotic signaling pathway, TRAIL-activated apoptotic signaling pathway	84.3596	6
PI3K-Akt signaling pathway: EIF4B	-4.82e-06	6.93e-06	-1.92554	0.0544874	1		Initiation factor, Protein biosynthesis		85.0093	267
Ras signaling pathway: RHOA	4.2e-05	0.00018398	1.92451	0.0546163	1		Host-virus interaction, Cell division, Cell cycle	positive regulation of stress fiber assembly, cleavage furrow formation, positive regulation of lipase activity	83.1213	152
PI3K-Akt signaling pathway: BCL2L11	-7.47e-05	0.00016709	-1.92394	0.0546885	1	RESISTING.CELL.DEATH	Apoptosis	positive regulation of fibroblast apoptotic process, positive regulation of protein homooligomerization, intrinsic apoptotic signaling pathway in response to DNA damage, response to endoplasmic reticulum stress	84.0516	262
Focal adhesion: CCND1	0.00080307	0.0053726	1.92086	0.0550765	1	EVADING.GROWTH.SUPPRESSORS, SUSTAINING.PROLIFERATIVE.SIGNALING	Cell division, Cell cycle, DNA damage, Transcription regulation, Transcription	positive regulation of cyclin-dependent protein serine/threonine kinase activity, positive regulation of protein phosphorylation, mitotic G1 DNA damage checkpoint, positive regulation of G2/M transition of mitotic cell cycle, response to UV-A, negative regulation of cell cycle arrest, G1/S transition of mitotic cell cycle, cellular response to DNA damage stimulus, negative regulation of transcrip…	79.8249	105
Insulin secretion: TRPM4	-0.00573896	0.0165371	-1.91898	0.0553145	1		Ion channel, Ion transport, Adaptive immunity, Transport, Immunity	regulation of T cell cytokine production, positive regulation of cell proliferation, protein sumoylation, positive regulation of canonical Wnt signaling pathway	89.5235	1
Dopaminergic synapse: CAMK2A	-6.68e-06	4.86e-06	-1.89235	0.0587769	1		Neurogenesis, Differentiation	angiotensin-activated signaling pathway, protein phosphorylation, protein autophosphorylation, protein oligomerization, regulation of relaxation of cardiac muscle, negative regulation of sodium ion transmembrane transport, negative regulation of sodium ion transmembrane transporter activity, regulation of membrane depolarization, peptidyl-threonine phosphorylation, peptidyl-serine phosphorylation	76.6573	45
TGF-beta signaling pathway: SMAD4*	0.00013856	0.00035624	1.89201	0.0588218	1		Transcription regulation, Transcription	response to transforming growth factor beta, positive regulation of transforming growth factor beta receptor signaling pathway, SMAD protein complex assembly, SMAD protein signal transduction, transforming growth factor beta receptor signaling pathway, BMP signaling pathway, negative regulation of cell growth, negative regulation of transcription, DNA-templated, positive regulation of transcripti…	91.1805	15
NF-kappa B signaling pathway: TNFSF13B*	8.39e-05	0.00048218	1.88906	0.059216	1		Immunity		81.4526	3
Hippo signaling pathway: SMAD7	1.49e-08	2.67e-08	1.88013	0.0604241	1	SUSTAINING.PROLIFERATIVE.SIGNALING	Transcription regulation, Transcription	negative regulation of sequence-specific DNA binding transcription factor activity, regulation of activin receptor signaling pathway, cellular protein complex localization, negative regulation of peptidyl-threonine phosphorylation, negative regulation of transcription by competitive promoter binding, positive regulation of cell-cell adhesion, negative regulation of ubiquitin-protein transferase a…	77.5802	56
PPAR signaling pathway: CYP8B1	2.73e-05	1.09e-05	1.87445	0.0612042	1				90.5991	5
Phospholipase D signaling pathway: C06124	-9.99e-07	2.22e-06	-1.87347	0.061339	1				81.6081	110
T cell receptor signaling pathway: NFKB1	3.46e-07	5.81e-07	1.86943	0.0618995	1		Apoptosis, Transcription regulation, Transcription, Host-virus interaction	positive regulation of transcription, DNA-templated, positive regulation of transcription from RNA polymerase II promoter, negative regulation of calcidiol 1-monooxygenase activity, positive regulation of hyaluronan biosynthetic process, inflammatory response, response to UV-B, nucleotide-binding oligomerization domain containing 2 signaling pathway, response to organic substance, cellular respon…	82.3751	54
VEGF signaling pathway: NOS3	8.55e-09	4.46e-09	1.86581	0.0624051	1		Oogenesis, Translation regulation, Spermatogenesis, Differentiation	arginine catabolic process, nitric oxide biosynthetic process	84.2064	18
Axon guidance: MAPK1	-4.81e-05	5.03e-05	-1.86518	0.0624928	1	SUSTAINING.PROLIFERATIVE.SIGNALING	Apoptosis, Cell cycle, Host-virus interaction, Transcription regulation, Transcription	protein phosphorylation, peptidyl-serine phosphorylation, ERBB signaling pathway, response to epidermal growth factor, ERK1 and ERK2 cascade, positive regulation of peptidyl-threonine phosphorylation, phosphorylation, DNA damage induced protein phosphorylation, peptidyl-tyrosine autophosphorylation	72.8559	5
Cholinergic synapse: KCNJ3	-8.31e-06	6.18e-06	-1.85867	0.0634113	1		Ion channel, Ion transport, Voltage-gated channel, Potassium transport, Transport		77.3814	25
PI3K-Akt signaling pathway: CASP9	0.00166331	0.00626912	1.85751	0.0635764	1	RESISTING.CELL.DEATH	Apoptosis	cellular response to DNA damage stimulus, signal transduction in response to DNA damage, cellular response to UV	85.472	255
Adipocytokine signaling pathway: G6PC	9.83e-06	8.85e-05	1.85005	0.0646453	1		Gluconeogenesis		83.493	23
Thyroid hormone signaling pathway: MYC	0.00236652	0.00417666	1.84322	0.0656377	1	REPLICATIVE.IMMORTALITY, RESISTING.CELL.DEATH, SUSTAINING.PROLIFERATIVE.SIGNALING	Transcription regulation, Transcription	positive regulation of transcription, DNA-templated, positive regulation of transcription from RNA polymerase II promoter, cell cycle arrest, canonical Wnt signaling pathway, regulation of gene expression, cellular response to DNA damage stimulus, positive regulation of epithelial cell proliferation, positive regulation of cysteine-type endopeptidase activity involved in apoptotic process, chromo…	86.7651	2
Neurotrophin signaling pathway: NFKB1*	-1.18e-07	1.67e-07	-1.82984	0.0676156	1		Apoptosis, Transcription regulation, Transcription, Host-virus interaction	positive regulation of transcription, DNA-templated, positive regulation of transcription from RNA polymerase II promoter, negative regulation of calcidiol 1-monooxygenase activity, positive regulation of hyaluronan biosynthetic process, response to UV-B, nucleotide-binding oligomerization domain containing 2 signaling pathway, response to organic substance, negative regulation of apoptotic proce…	79.857	16
Chemokine signaling pathway: MAPK1	-1.71e-07	1.27e-07	-1.82983	0.0676181	1	SUSTAINING.PROLIFERATIVE.SIGNALING	Host-virus interaction, Apoptosis, Transcription regulation, Transcription, Cell cycle	protein phosphorylation, peptidyl-serine phosphorylation, response to epidermal growth factor, ERBB signaling pathway, ERK1 and ERK2 cascade, positive regulation of peptidyl-threonine phosphorylation, peptidyl-tyrosine autophosphorylation, DNA damage induced protein phosphorylation, phosphorylation	85.0136	123
Tight junction: OCLN OCLN	0.00122971	0.00229852	1.8234	0.0685859	1				82.7473	6
Toll-like receptor signaling pathway: TNF	-7.46e-06	1.42e-05	-1.81485	0.0698915	1	IMMUNE.DESTRUCTION, RESISTING.CELL.DEATH, TUMOR.PROMOTING.INFLAMMATION		inflammatory response, cellular response to organic cyclic compound, lipopolysaccharide-mediated signaling pathway, regulation of insulin secretion, positive regulation of smooth muscle cell proliferation, extrinsic apoptotic signaling pathway, sequestering of triglyceride, negative regulation of gene expression, regulation of I-kappaB kinase/NF-kappaB signaling, positive regulation of calcidiol …	77.9652	70
MAPK signaling pathway: MAP4K2	-4.59e-07	3.85e-07	-1.81484	0.0698932	1		Stress response, Innate immunity, Immunity	intracellular signal transduction, protein phosphorylation, activation of JUN kinase activity, positive regulation of JNK cascade	83.5678	4
Thyroid hormone signaling pathway: PFKFB2	-0.00042145	0.00059331	-1.80951	0.0707179	1	CELLULAR.ENERGETICS		glycolytic process, carbohydrate phosphorylation	82.0383	18
NOD-like receptor signaling pathway: NLRP3 PYCARD	0.00011455	0.00031882	1.80311	0.0717177	1		Apoptosis, Inflammatory response, Innate immunity, Immunity	positive regulation of NF-kappaB transcription factor activity, positive regulation of interleukin-1 beta secretion, positive regulation of cysteine-type endopeptidase activity involved in apoptotic process, negative regulation of NF-kappaB import into nucleus, negative regulation of NF-kappaB transcription factor activity, cellular response to tumor necrosis factor, cellular response to lipopoly…	62.7535	9
Axon guidance: ROCK1	-2.04e-05	1.67e-05	-1.79669	0.0727315	1		Apoptosis, Biological rhythms	negative regulation of protein binding, membrane to membrane docking, leukocyte migration, leukocyte tethering or rolling, leukocyte cell-cell adhesion, protein phosphorylation	89.1905	21
Jak-STAT signaling pathway: MTOR	-7.33e-08	6.89e-08	-1.79401	0.0731588	1	RESISTING.CELL.DEATH, SUSTAINING.PROLIFERATIVE.SIGNALING		positive regulation of protein phosphorylation, response to amino acid, protein phosphorylation, cell growth, protein autophosphorylation, phosphorylation, positive regulation of translation	85.6733	156
Estrogen signaling pathway: CREB3***	-1.36e-07	1.02e-07	-1.79074	0.0736831	1		Unfolded protein response, Transcription regulation, Transcription, Host-virus interaction, Chemotaxis, Biological rhythms, Differentiation, DNA damage	positive regulation of transcription from RNA polymerase II promoter, positive regulation of transcription from RNA polymerase II promoter involved in unfolded protein response, negative regulation of endoplasmic reticulum stress-induced intrinsic apoptotic signaling pathway, positive regulation of monocyte chemotaxis, transcription from RNA polymerase II promoter, negative regulation of transcri…	77.1192	21
Chemokine signaling pathway: GSK3A	-5.86e-05	0.00031584	-1.78579	0.0744817	1		Glycogen metabolism, Carbohydrate metabolism, Wnt signaling pathway, Neurogenesis, Biological rhythms, Differentiation	protein phosphorylation, peptidyl-serine phosphorylation, negative regulation of protein binding, glycogen metabolic process, positive regulation of protein export from nucleus, ER overload response, positive regulation of protein complex assembly, negative regulation of apoptotic process, protein autophosphorylation, canonical Wnt signaling pathway, intracellular signal transduction	86.7054	111
Apoptosis: DFFA	-7.43e-05	0.00043794	-1.76953	0.0771566	1		Apoptosis	negative regulation of execution phase of apoptosis, negative regulation of apoptotic DNA fragmentation	79.1927	43
Signaling pathways regulating pluripotency of stem cells: SMAD1 SMAD4	0.00021842	0.00062588	1.74869	0.0806972	1		Transcription regulation, Transcription	SMAD protein complex assembly, BMP signaling pathway, positive regulation of transcription from RNA polymerase II promoter, positive regulation of gene expression, transcription from RNA polymerase II promoter, transforming growth factor beta receptor signaling pathway, positive regulation of transcription, DNA-templated, negative regulation of transcription, DNA-templated, response to transformi…	85.1881	10
Serotonergic synapse: PLA2G4B	-4.94e-05	4.23e-05	-1.74626	0.081119	1		Lipid degradation, Lipid metabolism	glycerophospholipid catabolic process	95.2884	11
Apoptosis: BAX	-8.77e-05	0.00013903	-1.74101	0.0820358	1	RESISTING.CELL.DEATH	Apoptosis, Host-virus interaction	positive regulation of release of cytochrome c from mitochondria, regulation of protein homodimerization activity, regulation of mitochondrial membrane potential, release of cytochrome c from mitochondria, positive regulation of protein oligomerization, activation of cysteine-type endopeptidase activity involved in apoptotic process by cytochrome c, establishment or maintenance of transmembrane e…	78.4805	3
ErbB signaling pathway: CDKN1A	0.00013535	0.0013422	1.73969	0.0822679	1	REPLICATIVE.IMMORTALITY, EVADING.GROWTH.SUPPRESSORS, SUSTAINING.PROLIFERATIVE.SIGNALING	Cell cycle	negative regulation of phosphorylation, protein phosphorylation, G1/S transition of mitotic cell cycle, cell cycle arrest, DNA damage response, signal transduction by p53 class mediator resulting in cell cycle arrest, negative regulation of cell growth, negative regulation of cell proliferation, positive regulation of protein kinase activity	82.6162	32
Natural killer cell mediated cytotoxicity: FAS	-0.00010817	0.00032712	-1.73907	0.0823771	1	RESISTING.CELL.DEATH	Apoptosis, Fatty acid biosynthesis, Fatty acid metabolism, Lipid biosynthesis, Lipid metabolism	positive regulation of apoptotic process, apoptotic process	77.2799	106
Tight junction: OCLN TJP2	0.00044509	0.00158179	1.73836	0.082502	1				80.5517	6
VEGF signaling pathway: CASP9	3.8e-05	0.00015392	1.7349	0.0831123	1	RESISTING.CELL.DEATH	Apoptosis	signal transduction in response to DNA damage, cellular response to UV, cellular response to DNA damage stimulus	82.3052	15
Ras signaling pathway: RALBP1*	-8.98e-05	6.67e-05	-1.72359	0.085137	1		Transport	metabolic process, transport, regulation of GTPase activity, positive regulation of GTPase activity	83.4216	3
Hippo signaling pathway: SERPINE1	-4.72e-08	1.08e-07	-1.72139	0.0855356	1			negative regulation of smooth muscle cell-matrix adhesion, positive regulation of receptor-mediated endocytosis, regulation of receptor activity, negative regulation of plasminogen activation, negative regulation of cell adhesion mediated by integrin, negative regulation of fibrinolysis, negative regulation of smooth muscle cell migration, negative regulation of cell migration, negative regulatio…	77.2881	56
Ovarian steroidogenesis: HSD17B2	-4.76e-05	3.37e-05	-1.71947	0.085885	1		Lipid metabolism, Steroid biosynthesis, Lipid biosynthesis	response to retinoic acid, progesterone metabolic process, G-protein coupled receptor signaling pathway, cellular response to prostaglandin stimulus, cellular response to corticosteroid stimulus, negative regulation of retinoic acid biosynthetic process, farnesol catabolic process, regulation of retinoic acid receptor signaling pathway, cellular response to cadmium ion, cellular response to prost…	82.8272	19
Serotonergic synapse: ITPR1	-3.5e-05	2.71e-05	-1.71643	0.0864393	1		Ion channel, Calcium channel, Ion transport, Calcium transport, Ligand-gated ion channel, Apoptosis, Transport	response to hypoxia, negative regulation of calcium-mediated signaling, response to calcium ion, inositol phosphate-mediated signaling	86.7854	11
Serotonergic synapse: ITPR1*	-3.5e-05	2.71e-05	-1.71643	0.0864393	1		Ion channel, Calcium channel, Ion transport, Calcium transport, Ligand-gated ion channel, Apoptosis, Transport	response to hypoxia, negative regulation of calcium-mediated signaling, response to calcium ion, inositol phosphate-mediated signaling	86.7854	11
HIF-1 signaling pathway: TFRC	-8.74e-05	0.00044234	-1.71537	0.0866342	1		Endocytosis, Host-virus interaction	iron ion import, cellular response to drug	73.6028	65
Ras signaling pathway: RAC1**	-1.78e-05	5.03e-05	-1.70774	0.088042	1			regulation of respiratory burst, positive regulation of substrate adhesion-dependent cell spreading, positive regulation of stress fiber assembly, negative regulation of interleukin-23 production, positive regulation of lamellipodium assembly, cell motility, ruffle organization, positive regulation of focal adhesion assembly	83.2862	140
TNF signaling pathway: JUN*	-2.03e-06	1.64e-06	-1.69873	0.0897288	1	RESISTING.CELL.DEATH, SUSTAINING.PROLIFERATIVE.SIGNALING	Transcription regulation, Transcription	positive regulation of transcription from RNA polymerase II promoter, positive regulation of transcription, DNA-templated, SMAD protein import into nucleus, positive regulation of DNA-templated transcription, initiation, positive regulation by host of viral transcription, negative regulation by host of viral transcription, negative regulation of DNA binding, SMAD protein signal transduction, tran…	81.6627	8
Adipocytokine signaling pathway: SLC2A1	-1.86e-08	1.52e-08	-1.69872	0.0897293	1	CELLULAR.ENERGETICS, GENOME.INSTABILITY.AND.MUTATION	Sugar transport, Transport	glucose transport, protein complex assembly, glucose homeostasis, cellular response to insulin stimulus	82.9568	22
Notch signaling pathway: PTCRA	-2.31e-07	6.48e-07	-1.68684	0.0919937	1				77.1815	45
PPAR signaling pathway: PLIN1	-6.13e-05	7.63e-05	-1.68655	0.0920485	1		Lipid metabolism		91.6133	5
Natural killer cell mediated cytotoxicity: TNFRSF10D	0.00015349	0.00036357	1.68376	0.0925879	1		Apoptosis	response to endoplasmic reticulum stress, extrinsic apoptotic signaling pathway, TRAIL-activated apoptotic signaling pathway	78.0235	127
MAPK signaling pathway: MAP3K4	0.00377956	0.0178926	1.67202	0.0948796	1			positive regulation of JUN kinase activity, MAPK cascade, positive regulation of p38MAPK cascade, activation of MAPKK activity	70.6534	4
AMPK signaling pathway: CD36	1.56e-05	3.18e-05	1.66195	0.0968824	1		Cell adhesion, Transport	plasma membrane long-chain fatty acid transport, cGMP-mediated signaling, nitric oxide mediated signal transduction, long-chain fatty acid import, positive regulation of cell-matrix adhesion	87.3131	24
FoxO signaling pathway: SMAD2	0.00327532	0.0155121	1.65919	0.0974385	1	SUSTAINING.PROLIFERATIVE.SIGNALING	Transcription regulation, Transcription	SMAD protein complex assembly, transforming growth factor beta receptor signaling pathway, common-partner SMAD protein phosphorylation, response to cholesterol, positive regulation of transcription, DNA-templated, positive regulation of transcription from RNA polymerase II promoter, negative regulation of cell growth, negative regulation of transcription from RNA polymerase II promoter, evasion o…	79.5033	8
Apoptosis: APAF1	-4.75e-05	0.00013682	-1.65212	0.0988718	1	RESISTING.CELL.DEATH	Apoptosis	activation of cysteine-type endopeptidase activity involved in apoptotic process by cytochrome c, activation of cysteine-type endopeptidase activity involved in apoptotic process	79.3722	3
B cell receptor signaling pathway: FOS	-7.37e-05	0.00018805	-1.65073	0.0991554	1	SUSTAINING.PROLIFERATIVE.SIGNALING	Transcription regulation, Transcription	positive regulation of transcription, DNA-templated, SMAD protein signal transduction, transforming growth factor beta receptor signaling pathway, cellular response to reactive oxygen species, positive regulation of transcription from RNA polymerase II promoter, SMAD protein import into nucleus, positive regulation of DNA-templated transcription, initiation, positive regulation by host of viral t…	71.5397	26
AMPK signaling pathway: RPS6KB1	-1.71e-05	5.14e-05	-1.64954	0.0993975	1	INDUCING.ANGIOGENESIS	Translation regulation, Apoptosis, Cell cycle	TOR signaling, cellular response to growth factor stimulus	83.6752	50
Inflammatory mediator regulation of TRP channels: TRPM8*	0.00350988	0.00677712	1.638	0.101784	1		Ion channel, Ion transport, Transport, Sensory transduction		98.3282	1
cAMP signaling pathway: AKT3	-8.14e-06	6.38e-06	-1.63075	0.103304	1		Glycogen biosynthesis, Glycogen metabolism, Glucose metabolism, Sugar transport, Carbohydrate metabolism, Transport, Translation regulation, Apoptosis, Neurogenesis	positive regulation of peptidyl-serine phosphorylation, response to UV-A, positive regulation of cyclin-dependent protein serine/threonine kinase activity involved in G1/S transition of mitotic cell cycle, positive regulation of sequence-specific DNA binding transcription factor activity, negative regulation of apoptotic process, peptidyl-serine phosphorylation, positive regulation of blood vesse…	88.2204	91
Axon guidance: CAMK2A	-9.07e-05	0.00022937	-1.62968	0.103532	1		Neurogenesis, Differentiation	protein phosphorylation, angiotensin-activated signaling pathway, protein autophosphorylation, peptidyl-serine phosphorylation, protein oligomerization, regulation of relaxation of cardiac muscle, negative regulation of sodium ion transmembrane transport, negative regulation of sodium ion transmembrane transporter activity, regulation of membrane depolarization, peptidyl-threonine phosphorylation	85.7655	8
PI3K-Akt signaling pathway: MAPK1	-8.09e-09	6.91e-09	-1.61563	0.106538	1	SUSTAINING.PROLIFERATIVE.SIGNALING	Cell cycle, Apoptosis, Host-virus interaction, Transcription regulation, Transcription	protein phosphorylation, response to epidermal growth factor, ERBB signaling pathway, peptidyl-serine phosphorylation, ERK1 and ERK2 cascade, positive regulation of peptidyl-threonine phosphorylation, DNA damage induced protein phosphorylation, peptidyl-tyrosine autophosphorylation, phosphorylation	85.0366	259
PPAR signaling pathway: NR1H3	-0.00010738	0.00046305	-1.61339	0.107023	1		Transcription regulation, Transcription	positive regulation of cholesterol efflux, positive regulation of cholesterol homeostasis, positive regulation of receptor biosynthetic process, positive regulation of cholesterol transport, positive regulation of toll-like receptor 4 signaling pathway, response to progesterone, cellular response to lipopolysaccharide, positive regulation of transcription, DNA-templated, positive regulation of tr…	89.1025	9
Thyroid hormone signaling pathway: WNT4	-0.0007612	0.00096134	-1.61226	0.107268	1		Wnt signaling pathway	positive regulation of transcription, DNA-templated, positive regulation of collagen biosynthetic process, positive regulation of bone mineralization, canonical Wnt signaling pathway, positive regulation of osteoblast differentiation, androgen biosynthetic process, non-canonical Wnt signaling pathway via MAPK cascade, positive regulation of cortisol biosynthetic process, negative regulation of ge…	90.0251	3
cGMP-PKG signaling pathway: KCNJ8	-1.89e-06	1.84e-06	-1.61021	0.107716	1	GENOME.INSTABILITY.AND.MUTATION	Ion transport, Potassium transport, Ion channel, Transport, Voltage-gated channel		82.7799	39
MAPK signaling pathway: MAP3K2	-0.00113208	0.00603049	-1.60112	0.109714	1			positive regulation of transcription, DNA-templated, intracellular signal transduction, protein autophosphorylation	72.529	15
Tight junction: ACTB TJP3	-0.00024528	0.00022657	-1.59818	0.110367	1			ATP-dependent chromatin remodeling	65.8853	8
PPAR signaling pathway: APOA2	6.73e-07	2.37e-06	1.59554	0.110955	1		Lipid transport, Host-virus interaction, Transport	negative regulation of very-low-density lipoprotein particle remodeling, high-density lipoprotein particle remodeling, phospholipid efflux, cholesterol efflux, protein oxidation, peptidyl-methionine modification, high-density lipoprotein particle assembly, negative regulation of cytokine secretion involved in immune response, positive regulation of cholesterol esterification, negative regulation …	90.6102	5
GABAergic synapse: GABRR3	-0.00055439	0.00078347	-1.58495	0.113341	1		Chloride channel, Ion channel, Ion transport, Transport		99.7307	3
Fc gamma R-mediated phagocytosis: DNM2 AMPH	2.62e-06	8.54e-06	1.54622	0.122415	1		Endocytosis, Differentiation, Host-virus interaction	negative regulation of membrane tubulation, regulation of cell cycle arrest, positive regulation of apoptotic process	75.8698	31
Longevity regulating pathway - mammal: EHMT2	-2.08e-08	1.49e-08	-1.54307	0.123178	1			peptidyl-lysine dimethylation, histone lysine methylation, negative regulation of transcription from RNA polymerase II promoter, chromatin modification, histone methylation	84.0521	37
Glucagon signaling pathway: GYS1	-5.89e-09	8.91e-09	-1.54077	0.123737	1	GENOME.INSTABILITY.AND.MUTATION	Glycogen biosynthesis	glycogen biosynthetic process	77.8861	13
T cell receptor signaling pathway: GRAP2 LCP2	5.81e-09	4.02e-09	1.52718	0.127081	1				82.7512	19
Ras signaling pathway: NFKB1	-1.05e-06	2.67e-06	-1.52541	0.127521	1		Apoptosis, Transcription regulation, Transcription, Host-virus interaction	negative regulation of calcidiol 1-monooxygenase activity, positive regulation of hyaluronan biosynthetic process, positive regulation of transcription, DNA-templated, positive regulation of transcription from RNA polymerase II promoter, negative regulation of apoptotic process, response to UV-B, nucleotide-binding oligomerization domain containing 2 signaling pathway, response to organic substan…	83.7671	153
MAPK signaling pathway: DDIT3	-2.67e-06	6.27e-06	-1.51331	0.130564	1		Transcription regulation, Transcription, Stress response, Apoptosis, Growth arrest, Wnt signaling pathway, Unfolded protein response, Cell cycle	positive regulation of transcription from RNA polymerase II promoter, positive regulation of transcription, DNA-templated, cell cycle arrest, positive regulation of transcription from RNA polymerase II promoter in response to endoplasmic reticulum stress, response to endoplasmic reticulum stress, negative regulation of determination of dorsal identity, negative regulation of RNA polymerase II reg…	80.6788	50
cGMP-PKG signaling pathway: ITPR1	-6.07e-09	5.05e-09	-1.50582	0.132477	1		Calcium transport, Ion transport, Calcium channel, Ligand-gated ion channel, Ion channel, Transport, Apoptosis	negative regulation of calcium-mediated signaling, response to hypoxia, inositol phosphate-mediated signaling, response to calcium ion	84.5691	57
AMPK signaling pathway: CFTR	-0.00027032	0.00030965	-1.50284	0.133243	1	GENOME.INSTABILITY.AND.MUTATION	Chloride channel, Ion channel, Ion transport, Transport	positive regulation of voltage-gated chloride channel activity	87.4303	24
HIF-1 signaling pathway: NOS2	-5.22e-06	5.49e-06	-1.48322	0.138378	1		Translation regulation, Differentiation, Spermatogenesis	arginine catabolic process, nitric oxide biosynthetic process	74.4988	65
Focal adhesion: BIRC2	-1.62e-06	2.54e-06	-1.47089	0.141682	1	RESISTING.CELL.DEATH	Apoptosis, Ubl conjugation pathway, Transcription regulation, Transcription, Wnt signaling pathway	positive regulation of protein K63-linked ubiquitination, positive regulation of protein K48-linked ubiquitination, positive regulation of protein monoubiquitination, protein polyubiquitination, regulation of cell cycle, negative regulation of apoptotic process, proteasome-mediated ubiquitin-dependent protein catabolic process, positive regulation of protein ubiquitination, protein ubiquitination…	80.8778	81
MAPK signaling pathway: HSPB1	-2.83e-07	5.77e-07	-1.46898	0.1422	1		Stress response		80.2561	53
Regulation of lipolysis in adipocytes: PLIN1	-4e-06	2.79e-06	-1.46523	0.143219	1		Lipid metabolism		88.0574	23
Progesterone-mediated oocyte maturation: MAPK14	-0.00014304	0.00023836	-1.4558	0.145808	1	SUSTAINING.PROLIFERATIVE.SIGNALING	Stress response, Apoptosis, Transcription regulation, Transcription, Biological rhythms, Cell cycle	intracellular signal transduction, cellular response to lipopolysaccharide, regulation of cytokine production involved in inflammatory response, peptidyl-serine phosphorylation, negative regulation of apoptotic process, JNK cascade, peptidyl-threonine phosphorylation, JUN phosphorylation, regulation of protein localization, response to UV, negative regulation of protein binding, response to stres…	91.6899	8
Sphingolipid signaling pathway: NFKB1	2.27e-05	8.92e-05	1.45015	0.147379	1		Apoptosis, Transcription regulation, Transcription, Host-virus interaction	negative regulation of calcidiol 1-monooxygenase activity, positive regulation of hyaluronan biosynthetic process, positive regulation of transcription, DNA-templated, positive regulation of transcription from RNA polymerase II promoter, response to UV-B, nucleotide-binding oligomerization domain containing 2 signaling pathway, response to organic substance, cellular response to interleukin-1, ne…	70.8149	11
Endocrine and other factor-regulated calcium reabsorption: CALB1*	-0.00220801	0.00356492	-1.44925	0.147628	1				99.2198	1
Neurotrophin signaling pathway: BAX	-1.85e-08	1.59e-08	-1.44772	0.148056	1	RESISTING.CELL.DEATH	Apoptosis, Host-virus interaction	negative regulation of protein binding, apoptotic process, release of matrix enzymes from mitochondria, B cell receptor apoptotic signaling pathway, B cell apoptotic process, activation of cysteine-type endopeptidase activity involved in apoptotic process by cytochrome c, establishment or maintenance of transmembrane electrochemical gradient, mitochondrial fusion, regulation of protein homodimeri…	81.3876	35
HIF-1 signaling pathway: NOS3	-4.72e-06	5.14e-06	-1.44675	0.148328	1		Translation regulation, Differentiation, Oogenesis, Spermatogenesis	arginine catabolic process, nitric oxide biosynthetic process	74.5001	65
Ras signaling pathway: RAC1*	-3.33e-06	1.15e-05	-1.44395	0.149113	1		Transcription regulation, Transcription	regulation of respiratory burst, positive regulation of substrate adhesion-dependent cell spreading, positive regulation of stress fiber assembly, negative regulation of interleukin-23 production, positive regulation of lamellipodium assembly, cell motility, ruffle organization, positive regulation of focal adhesion assembly, metabolic process, cell projection assembly, positive regulation of cel…	83.2557	146
Endocrine and other factor-regulated calcium reabsorption: CALB1	-4.35e-06	6.54e-06	-1.43903	0.150502	1				96.4521	5
Toll-like receptor signaling pathway: IL6	1.23e-06	3.94e-06	1.43749	0.150939	1	TUMOR.PROMOTING.INFLAMMATION	Acute phase	inflammatory response, positive regulation of T cell proliferation, positive regulation of smooth muscle cell proliferation, positive regulation of tyrosine phosphorylation of Stat3 protein, response to glucocorticoid, positive regulation of chemokine production, positive regulation of sequence-specific DNA binding transcription factor activity, positive regulation of NF-kappaB transcription fact…	78.1372	70
Adherens junction: SNAI2	-0.00030307	0.00083203	-1.43561	0.151474	1	INVASION.AND.METASTASIS	Transcription regulation, Transcription	negative regulation of vitamin D biosynthetic process, negative regulation of vitamin D receptor signaling pathway, negative regulation of transcription from RNA polymerase II promoter, negative regulation of keratinocyte proliferation, negative regulation of catenin import into nucleus, cellular response to epidermal growth factor stimulus, negative regulation of canonical Wnt signaling pathway	79.1028	5
PPAR signaling pathway: EHHADH	-0.00023677	0.00033411	-1.41252	0.158156	1		Fatty acid metabolism, Lipid metabolism	internal protein amino acid acetylation	90.2981	5
HIF-1 signaling pathway: PDK1	-2.96e-05	0.00013076	-1.40227	0.16119	1	SUSTAINING.PROLIFERATIVE.SIGNALING	Glucose metabolism, Carbohydrate metabolism, Transcription regulation, Transcription	protein phosphorylation	74.2728	65
MAPK signaling pathway: JUND	-3.26e-06	1.06e-05	-1.3777	0.16865	1		Transcription regulation, Transcription		77.0494	64
Thyroid hormone signaling pathway: PLN	-0.00036513	0.00078087	-1.36314	0.173193	1			negative regulation of calcium ion transmembrane transporter activity, negative regulation of calcium ion binding, regulation of calcium-transporting ATPase activity, negative regulation of calcium-transporting ATPase activity, regulation of calcium ion transport, negative regulation of calcium ion transport, negative regulation of ATPase activity	89.6536	3
Signaling pathways regulating pluripotency of stem cells: ESRRB	-5.81e-06	5.28e-06	-1.35831	0.174717	1		Transcription regulation, Transcription	regulation of transcription, DNA-templated	92.8614	36
Neurotrophin signaling pathway: ATF4	-7.36e-09	5.27e-09	-1.34983	0.177422	1		Biological rhythms, Transcription regulation, Transcription	positive regulation of transcription, DNA-templated, positive regulation of transcription from RNA polymerase II promoter, positive regulation of transcription from RNA polymerase II promoter in response to endoplasmic reticulum stress, response to endoplasmic reticulum stress	77.8713	66
PI3K-Akt signaling pathway: NOS3	-6.21e-06	9.53e-06	-1.34582	0.178711	1		Translation regulation, Oogenesis, Spermatogenesis, Differentiation	arginine catabolic process, nitric oxide biosynthetic process	85.5179	255
Insulin signaling pathway: ELK1	-1.9e-08	2.4e-08	-1.33496	0.182239	1	SUSTAINING.PROLIFERATIVE.SIGNALING	Transcription regulation, Transcription	positive regulation of transcription, DNA-templated, transcription from RNA polymerase II promoter, positive regulation of transcription from RNA polymerase II promoter	78.3906	33
cAMP signaling pathway: PAK1	-1.22e-07	2.14e-07	-1.33136	0.183421	1	SUSTAINING.PROLIFERATIVE.SIGNALING	Exocytosis, Apoptosis, Transcription regulation, Transcription	positive regulation of peptidyl-serine phosphorylation, positive regulation of intracellular estrogen receptor signaling pathway, actin cytoskeleton reorganization, MAPK cascade, protein phosphorylation, protein autophosphorylation	88.089	88
Apoptosis: FAS**	-1.02e-05	7.41e-06	-1.32283	0.186239	1	RESISTING.CELL.DEATH	Apoptosis, Fatty acid biosynthesis, Fatty acid metabolism, Lipid biosynthesis, Lipid metabolism	positive regulation of apoptotic process, apoptotic process	81.1306	19
Cholinergic synapse: FOS	-2e-07	1.62e-07	-1.31812	0.187812	1	SUSTAINING.PROLIFERATIVE.SIGNALING		cellular response to reactive oxygen species, positive regulation of transcription, DNA-templated, SMAD protein signal transduction, transforming growth factor beta receptor signaling pathway	73.3664	35
Thyroid hormone signaling pathway: ESR1	-5.95e-05	4.42e-05	-1.31124	0.190123	1		Transcription regulation, Transcription	positive regulation of transcription, DNA-templated, positive regulation of transcription from RNA polymerase II promoter, response to estradiol, negative regulation of gene expression, response to estrogen, cellular response to estradiol stimulus, negative regulation of I-kappaB kinase/NF-kappaB signaling, negative regulation of sequence-specific DNA binding transcription factor activity, transc…	80.6466	28
cGMP-PKG signaling pathway: GTF2I	-0.00013558	0.00040171	-1.29817	0.194575	1		Transcription regulation, Transcription	negative regulation of angiogenesis	81.7219	39
Estrogen signaling pathway: CREB3*	-5.76e-09	4.22e-09	-1.29723	0.194896	1		Unfolded protein response, Transcription regulation, Transcription, Host-virus interaction, Chemotaxis, Biological rhythms, Differentiation, DNA damage	positive regulation of transcription from RNA polymerase II promoter, positive regulation of transcription from RNA polymerase II promoter involved in unfolded protein response, negative regulation of endoplasmic reticulum stress-induced intrinsic apoptotic signaling pathway, positive regulation of monocyte chemotaxis, transcription from RNA polymerase II promoter, negative regulation of transcri…	83.4823	29
PPAR signaling pathway: APOA5	-4.86e-05	3.46e-05	-1.28656	0.19859	1				90.6325	5
Serotonergic synapse: KCNJ3	-0.00011564	9.03e-05	-1.2818	0.200255	1		Ion channel, Ion transport, Voltage-gated channel, Potassium transport, Transport		81.303	31
PI3K-Akt signaling pathway: RPS6	-3.5e-06	1.21e-05	-1.27704	0.201928	1	SUSTAINING.PROLIFERATIVE.SIGNALING		positive regulation of apoptotic process, TOR signaling	84.8631	267
Apoptosis: MCL1	-0.00661544	0.107516	-1.25322	0.210464	1	RESISTING.CELL.DEATH	Apoptosis, Differentiation	response to cytokine	63.8618	2
Chemokine signaling pathway: NCF1	-8.42e-09	1.47e-08	-1.24751	0.212547	1			protein targeting to membrane	87.7853	101
T cell receptor signaling pathway: GRB2	6.28e-05	0.00010606	1.2312	0.218581	1	SUSTAINING.PROLIFERATIVE.SIGNALING			68.9189	2
PPAR signaling pathway: DBI	0.00119296	0.0131568	1.23108	0.218626	1		Transport	phosphatidylcholine acyl-chain remodeling, protein palmitoylation	73.0844	5
Hippo signaling pathway: FGF1	-1.02e-07	1.74e-07	-1.22905	0.219386	1	SUSTAINING.PROLIFERATIVE.SIGNALING	Angiogenesis, Differentiation	positive regulation of cholesterol biosynthetic process, branch elongation involved in ureteric bud branching, mesonephric epithelium development, positive regulation of cell division, positive regulation of intracellular signal transduction, regulation of endothelial cell chemotaxis to fibroblast growth factor, fibroblast growth factor receptor signaling pathway, cellular response to heat, posit…	76.4959	43
Adherens junction: ACTB VCL	-0.00361518	0.0302176	-1.22471	0.221015	1		Cell adhesion	ATP-dependent chromatin remodeling	72.6416	37
HIF-1 signaling pathway: TIMP1*	-7.58e-05	0.00062458	-1.22062	0.22256	1			positive regulation of cell proliferation, negative regulation of metalloenzyme activity, negative regulation of endopeptidase activity, negative regulation of membrane protein ectodomain proteolysis	73.689	65
HIF-1 signaling pathway: TIMP1	-7.58e-05	0.00062458	-1.22062	0.22256	1			positive regulation of cell proliferation, negative regulation of metalloenzyme activity, negative regulation of endopeptidase activity, negative regulation of membrane protein ectodomain proteolysis	73.689	65
Hedgehog signaling pathway: GLI1 SUFU*	-0.00011095	0.00058804	-1.21969	0.222915	1		Transcription regulation, Transcription, Differentiation	smoothened signaling pathway, positive regulation of DNA replication, epidermal cell differentiation, positive regulation of smoothened signaling pathway, positive regulation of transcription from RNA polymerase II promoter, osteoblast differentiation, positive regulation of transcription, DNA-templated, cell proliferation, negative regulation of transcription from RNA polymerase II promoter, neg…	78.8432	23
Hedgehog signaling pathway: PTCH1***	-3.27e-07	7.26e-07	-1.20798	0.227382	1	GENOME.INSTABILITY.AND.MUTATION		protein targeting to plasma membrane, positive regulation of cholesterol efflux	81.578	31
NF-kappa B signaling pathway: NFKBIA*	8.59e-09	1.35e-08	1.19734	0.231501	1		Host-virus interaction	cytoplasmic sequestering of transcription factor, negative regulation of NF-kappaB transcription factor activity, positive regulation of transcription from RNA polymerase II promoter	83.3983	66
TNF signaling pathway: AKT3	-5.62e-07	6.5e-07	-1.19477	0.232503	1		Glycogen biosynthesis, Glycogen metabolism, Glucose metabolism, Apoptosis, Sugar transport, Carbohydrate metabolism, Translation regulation, Neurogenesis, Transport	intracellular signal transduction, peptidyl-serine phosphorylation, response to UV-A, positive regulation of cyclin-dependent protein serine/threonine kinase activity involved in G1/S transition of mitotic cell cycle, positive regulation of blood vessel endothelial cell migration, phosphorylation, positive regulation of cell growth, protein phosphorylation, negative regulation of apoptotic proces…	81.9653	15
Hippo signaling pathway: CTGF	-8.17e-08	1.43e-07	-1.19245	0.233409	1	INDUCING.ANGIOGENESIS	DNA synthesis, Cell adhesion	positive regulation of cell differentiation, positive regulation of stress fiber assembly, positive regulation of JNK cascade, positive regulation of ERK1 and ERK2 cascade	77.945	47
Adipocytokine signaling pathway: C00638	-1.32e-06	1.08e-06	-1.16626	0.243827	1				78.8571	11
Wnt signaling pathway: PPARD	-1.17e-05	2.74e-05	-1.15422	0.248729	1		Transcription regulation, Transcription	positive regulation of transcription, DNA-templated, intracellular receptor signaling pathway	86.2983	102
Adherens junction: IQGAP1**	0.00415521	0.0441123	1.15373	0.248928	1			positive regulation of protein serine/threonine kinase activity, cellular response to calcium ion	61.3263	6
cAMP signaling pathway: GLI1	3.1e-05	6.68e-05	1.1485	0.251078	1		Transcription regulation, Transcription, Differentiation	positive regulation of transcription, DNA-templated, epidermal cell differentiation, positive regulation of transcription from RNA polymerase II promoter, smoothened signaling pathway, positive regulation of smoothened signaling pathway, positive regulation of DNA replication, osteoblast differentiation	89.6307	81
Natural killer cell mediated cytotoxicity: PRKCA	-3.75e-08	3.6e-08	-1.14807	0.251254	1		Apoptosis, Cell adhesion, Angiogenesis, Adaptive immunity, Immunity, Transcription regulation, Transcription, Biological rhythms	histone H3-T6 phosphorylation, regulation of platelet aggregation, positive regulation of blood vessel endothelial cell migration, protein phosphorylation, positive regulation of mismatch repair, negative regulation of protein catabolic process, phosphorylation, negative regulation of protein ubiquitination	78.4218	41
Circadian rhythm: CRY1	-0.00225704	0.0182727	-1.14545	0.252337	1		Biological rhythms, Transcription regulation, Transcription, Photoreceptor protein, Sensory transduction	negative regulation of transcription from RNA polymerase II promoter, negative regulation of transcription, DNA-templated, regulation of sodium-dependent phosphate transport, photoreactive repair, negative regulation of phosphoprotein phosphatase activity	80.6127	22
cGMP-PKG signaling pathway: MYL9	-9.94e-08	1.79e-07	-1.13748	0.255651	1				79.0689	66
Chemokine signaling pathway: STAT1	-4.64e-06	2e-05	-1.12566	0.260619	1	SUSTAINING.PROLIFERATIVE.SIGNALING	Host-virus interaction, Antiviral defense, Transcription regulation, Transcription	interferon-gamma-mediated signaling pathway, JAK-STAT cascade, tumor necrosis factor-mediated signaling pathway, positive regulation of transcription, DNA-templated, JAK-STAT cascade involved in growth hormone signaling pathway, cellular response to hormone stimulus, growth hormone receptor signaling pathway, response to estradiol, interleukin-6-mediated signaling pathway, protein import into nuc…	90.8791	80
HIF-1 signaling pathway: EGF*	-1.55e-05	1.63e-05	-1.1081	0.268123	1	SUSTAINING.PROLIFERATIVE.SIGNALING		positive regulation of MAP kinase activity, positive regulation of cell proliferation, positive regulation of mitotic nuclear division, angiogenesis, regulation of protein localization to cell surface, positive regulation of catenin import into nucleus, negative regulation of secretion, positive regulation of hyaluronan biosynthetic process, regulation of calcium ion import, positive regulation o…	74.4895	65
Oxytocin signaling pathway: EEF2	-4.18e-09	1.22e-08	-1.10499	0.269471	1		Elongation factor, Protein biosynthesis		80.9585	16
NF-kappa B signaling pathway: PLCG1	-1.46e-07	5.6e-07	-1.10364	0.270056	1		Host-virus interaction, Lipid degradation, Lipid metabolism	positive regulation of angiogenesis, cellular response to epidermal growth factor stimulus, positive regulation of blood vessel endothelial cell migration	93.3408	3
Estrogen signaling pathway: CREB3**	-8.03e-09	5.96e-09	-1.10037	0.271474	1		Unfolded protein response, Transcription regulation, Transcription, Host-virus interaction, Chemotaxis, Biological rhythms, Differentiation, DNA damage	positive regulation of transcription from RNA polymerase II promoter, positive regulation of transcription from RNA polymerase II promoter involved in unfolded protein response, negative regulation of endoplasmic reticulum stress-induced intrinsic apoptotic signaling pathway, positive regulation of monocyte chemotaxis, transcription from RNA polymerase II promoter, negative regulation of transcri…	79.087	40
Dopaminergic synapse: SLC6A3	-8.13e-07	6.03e-07	-1.09773	0.272626	1		Neurotransmitter transport, Symport, Transport	dopamine transport, monoamine transport, cation transmembrane transport, ammonium transmembrane transport	99.6378	2
Axon guidance: GSK3B	-1.75e-08	2.31e-08	-1.07241	0.283835	1		Neurogenesis, Differentiation, Glycogen metabolism, Biological rhythms, Carbohydrate metabolism, Wnt signaling pathway	protein phosphorylation, protein autophosphorylation, peptidyl-serine phosphorylation, negative regulation of protein binding, glycogen metabolic process, positive regulation of protein export from nucleus, ER overload response, intracellular signal transduction, positive regulation of protein complex assembly, negative regulation of apoptotic process, canonical Wnt signaling pathway	84.6429	18
Dopaminergic synapse: KCNJ3	-4.97e-05	3.66e-05	-1.07206	0.28399	1		Voltage-gated channel, Ion channel, Ion transport, Potassium transport, Transport		79.8573	28
Apoptosis: FAS*	-0.00010042	0.00014371	-1.0625	0.288304	1	RESISTING.CELL.DEATH	Apoptosis, Fatty acid biosynthesis, Fatty acid metabolism, Lipid biosynthesis, Lipid metabolism	positive regulation of apoptotic process, apoptotic process	81.4247	3
cGMP-PKG signaling pathway: CNGB1	-8.82e-05	8.47e-05	-1.06038	0.289268	1		Ion transport, Ligand-gated ion channel, Ion channel, Transport, Vision, Sensory transduction, Olfaction	cation transport	82.1341	37
Hippo signaling pathway: CTGF*	-4.07e-08	1.39e-07	-1.05945	0.289689	1	INDUCING.ANGIOGENESIS	DNA synthesis, Cell adhesion	positive regulation of cell differentiation, positive regulation of stress fiber assembly, positive regulation of JNK cascade, positive regulation of ERK1 and ERK2 cascade	77.5673	56
NF-kappa B signaling pathway: PLAU	0.00021116	0.00091367	1.05679	0.290903	1		Fibrinolysis, Plasminogen activation, Blood coagulation, Hemostasis	regulation of smooth muscle cell-matrix adhesion, regulation of receptor activity, regulation of smooth muscle cell migration, regulation of cell adhesion mediated by integrin	62.1482	4
Signaling pathways regulating pluripotency of stem cells: MYC	-4.6e-06	8e-06	-1.05475	0.291831	1	REPLICATIVE.IMMORTALITY, RESISTING.CELL.DEATH, SUSTAINING.PROLIFERATIVE.SIGNALING	Transcription regulation, Transcription	positive regulation of transcription, DNA-templated, positive regulation of transcription from RNA polymerase II promoter, chromosome organization, canonical Wnt signaling pathway, cellular iron ion homeostasis, response to gamma radiation, positive regulation of response to DNA damage stimulus, negative regulation of cell division, negative regulation of fibroblast proliferation, regulation of g…	73.6556	8
Adherens junction: CTNND1	0.00017558	0.0018718	1.04854	0.294681	1		Wnt signaling pathway, Cell adhesion, Transcription regulation, Transcription		82.6812	7
Platelet activation: C02198*	-9.18e-09	7.73e-09	-1.04569	0.295997	1				81.7917	110
Tight junction: LLGL2	2.13e-05	4.83e-05	1.0427	0.297376	1		Cell division, Exocytosis, Cell cycle	regulation of establishment or maintenance of cell polarity, protein complex assembly, cortical actin cytoskeleton organization	79.7053	16
Adherens junction: CDH1*	-0.00059448	0.00041055	-1.03948	0.298871	1	GENOME.INSTABILITY.AND.MUTATION	Cell adhesion, Cell division, Cell cycle, Mitosis, DNA repair, DNA damage, Ubl conjugation pathway	cellular response to indole-3-methanol, positive regulation of transcription factor import into nucleus, positive regulation of transcription, DNA-templated, cellular response to lithium ion, protein localization to plasma membrane, single organismal cell-cell adhesion	98.9691	2
Signaling pathways regulating pluripotency of stem cells: CTNNB1*	-6.64e-05	0.00104344	-1.02754	0.304452	1	GENOME.INSTABILITY.AND.MUTATION	Transcription regulation, Transcription, Neurogenesis, Wnt signaling pathway, Cell adhesion	positive regulation of transcription, DNA-templated, positive regulation of transcription from RNA polymerase II promoter, regulation of centriole-centriole cohesion, regulation of protein localization to cell surface, canonical Wnt signaling pathway, negative regulation of protein sumoylation, regulation of calcium ion import, cellular response to indole-3-methanol, response to estradiol, Wnt si…	93.0038	34
cGMP-PKG signaling pathway: ATP1B4	-0.00040666	0.00127766	-1.02557	0.30538	1		Ion transport, Transport, Transcription regulation, Transcription, Sodium/potassium transport, Sodium transport, Potassium transport, Cell adhesion	monovalent inorganic cation transport, regulation of transcription, DNA-templated, cellular sodium ion homeostasis, sodium ion export from cell, potassium ion import, cellular potassium ion homeostasis, membrane repolarization, cellular response to steroid hormone stimulus, response to glycoside, sperm motility, regulation of cellular pH, positive regulation of sodium ion export from cell, positi…	80.9994	46
Thyroid hormone signaling pathway: CTNNB1	-0.00312591	0.0491846	-1.02545	0.305437	1	GENOME.INSTABILITY.AND.MUTATION	Transcription regulation, Transcription, Wnt signaling pathway, Cell adhesion, Neurogenesis	positive regulation of transcription, DNA-templated, negative regulation of cell proliferation, positive regulation of transcription from RNA polymerase II promoter, response to estradiol, positive regulation of apoptotic process, canonical Wnt signaling pathway, regulation of centriole-centriole cohesion, regulation of protein localization to cell surface, negative regulation of protein sumoylat…	79.4294	19
cGMP-PKG signaling pathway: CREB3	-0.00035697	0.00102144	-1.02336	0.30642	1		Unfolded protein response, Host-virus interaction, Chemotaxis, Transcription regulation, Transcription, Biological rhythms, Differentiation, DNA damage	positive regulation of transcription from RNA polymerase II promoter involved in unfolded protein response, negative regulation of endoplasmic reticulum stress-induced intrinsic apoptotic signaling pathway, positive regulation of monocyte chemotaxis, positive regulation of transcription from RNA polymerase II promoter, negative regulation of transcription by competitive promoter binding, response…	80.9006	47
cGMP-PKG signaling pathway: BAD	0.00021671	0.00053644	1.02296	0.306613	1	RESISTING.CELL.DEATH	Apoptosis	cellular response to nicotine, pore complex assembly, activation of cysteine-type endopeptidase activity, positive regulation of proteolysis, positive regulation of cysteine-type endopeptidase activity involved in apoptotic process, apoptotic process, positive regulation of apoptotic process	81.7402	38
Toll-like receptor signaling pathway: IL1B	-1e-05	3.42e-05	-1.01976	0.308128	1		Inflammatory response, Pyrogen	inflammatory response, cellular response to organic cyclic compound, lipopolysaccharide-mediated signaling pathway, positive regulation of T cell proliferation, regulation of insulin secretion, positive regulation of interferon-gamma production, sequestering of triglyceride, regulation of I-kappaB kinase/NF-kappaB signaling, positive regulation of calcidiol 1-monooxygenase activity, negative regu…	77.8068	70
Cell cycle: RB1*	0.00558036	0.0723384	1.01755	0.309175	1	GENOME.INSTABILITY.AND.MUTATION	Cell cycle, Host-virus interaction, Transcription regulation, Transcription	regulation of lipid kinase activity, negative regulation of transcription, DNA-templated	66.9453	3
PPAR signaling pathway: APOA1	2.65e-05	7.84e-05	1.01616	0.309837	1		Lipid metabolism, Lipid transport, Cholesterol metabolism, Sterol metabolism, Steroid metabolism, Transport	negative regulation of very-low-density lipoprotein particle remodeling, high-density lipoprotein particle remodeling, phospholipid efflux, regulation of Cdc42 protein signal transduction, cholesterol efflux, protein oxidation, peptidyl-methionine modification, high-density lipoprotein particle assembly, negative regulation of cytokine secretion involved in immune response, positive regulation of…	90.4709	5
cGMP-PKG signaling pathway: ATP2A1 PLN	-2.99e-06	1.1e-05	-1.00408	0.315619	1		Calcium transport, Ion transport, Transport	positive regulation of fast-twitch skeletal muscle fiber contraction, relaxation of skeletal muscle, positive regulation of endoplasmic reticulum calcium ion concentration, calcium ion transport from cytosol to endoplasmic reticulum, endoplasmic reticulum calcium ion homeostasis, calcium ion transmembrane transport, negative regulation of calcium ion transmembrane transporter activity, negative r…	82.6641	41
Serotonergic synapse: HTR3C	0.00044061	0.00670906	0.991846	0.321549	1		Ion channel, Ion transport, Ligand-gated ion channel, Transport	serotonin receptor signaling pathway	99.8955	5
Chemokine signaling pathway: PXN PTK2B	-3.57e-07	1.63e-06	-0.976672	0.329003	1		Cell adhesion, Angiogenesis, Adaptive immunity, Immunity	growth hormone receptor signaling pathway, transforming growth factor beta receptor signaling pathway, peptidyl-tyrosine autophosphorylation, negative regulation of potassium ion transport, regulation of protein ubiquitination involved in ubiquitin-dependent protein catabolic process, positive regulation of endothelial cell migration, positive regulation of peptidyl-tyrosine phosphorylation, pept…	86.6045	110
Progesterone-mediated oocyte maturation: ANAPC10	-3.72e-09	6.68e-09	-0.975974	0.329349	1		Mitosis, Cell division, Cell cycle, Ubl conjugation pathway, Neurogenesis, Differentiation	protein K11-linked ubiquitination, protein ubiquitination, regulation of mitotic metaphase/anaphase transition, mitotic metaphase plate congression, mitotic nuclear division	74.8047	27
cGMP-PKG signaling pathway: TRPC6*	-5.35e-08	3.77e-08	-0.975926	0.329373	1		Calcium transport, Ion transport, Calcium channel, Ion channel, Transport	positive regulation of calcium ion transport, positive regulation of ion transmembrane transporter activity	84.9394	68
Sphingolipid signaling pathway: C00533	-1.7e-07	2.42e-07	-0.960989	0.336825	1				81.6808	21
Glutamatergic synapse: GRIK1	-0.00858609	0.129849	-0.955414	0.339634	1		Ligand-gated ion channel, Ion channel, Ion transport, Transport	ionotropic glutamate receptor signaling pathway, regulation of synaptic transmission, regulation of membrane potential, glutamate receptor signaling pathway, G-protein coupled glutamate receptor signaling pathway, adenylate cyclase-inhibiting G-protein coupled glutamate receptor signaling pathway	91.9309	5
Leukocyte transendothelial migration: ACTB	-0.00156465	0.0295433	-0.936316	0.34937	1			ATP-dependent chromatin remodeling	45.2111	8
MAPK signaling pathway: ATF4*	-3.27e-06	2.58e-05	-0.930439	0.352402	1		Transcription regulation, Transcription, Biological rhythms	positive regulation of transcription from RNA polymerase II promoter, positive regulation of transcription, DNA-templated, positive regulation of transcription from RNA polymerase II promoter in response to endoplasmic reticulum stress, response to endoplasmic reticulum stress	82.7095	144
Toll-like receptor signaling pathway: CCL4L1	-1.21e-05	4.72e-05	-0.922309	0.356623	1		Chemotaxis, Inflammatory response	positive regulation of natural killer cell chemotaxis, negative regulation by host of viral transcription, response to toxic substance, positive regulation of calcium ion transport	77.6719	72
PPAR signaling pathway: ACADM	-0.00038347	0.00449073	-0.917585	0.35909	1	GENOME.INSTABILITY.AND.MUTATION	Fatty acid metabolism, Lipid metabolism	medium-chain fatty acid catabolic process, medium-chain fatty acid metabolic process, fatty acid beta-oxidation using acyl-CoA dehydrogenase, oxidation-reduction process	85.6729	5
Aldosterone synthesis and secretion: ITPR1	7.19e-07	3.21e-06	0.911404	0.362335	1		Ion channel, Calcium channel, Ligand-gated ion channel, Calcium transport, Ion transport, Transport, Apoptosis	response to hypoxia, negative regulation of calcium-mediated signaling, inositol phosphate-mediated signaling, response to calcium ion	85.1435	10
AMPK signaling pathway: LIPE	-0.00108189	0.00545526	-0.906543	0.3649	1		Lipid metabolism, Cholesterol metabolism, Sterol metabolism, Steroid metabolism, Lipid degradation		87.125	24
ErbB signaling pathway: CAMK2A	0.00016842	0.00074109	0.901333	0.367661	1		Neurogenesis, Differentiation	protein phosphorylation, angiotensin-activated signaling pathway, protein autophosphorylation, protein oligomerization, regulation of relaxation of cardiac muscle, negative regulation of sodium ion transmembrane transport, negative regulation of sodium ion transmembrane transporter activity, peptidyl-serine phosphorylation, regulation of membrane depolarization, peptidyl-threonine phosphorylation	83.5107	15
NF-kappa B signaling pathway: BCL2L1**	-3.39e-05	0.00030027	-0.855847	0.392318	1	RESISTING.CELL.DEATH	Apoptosis, Endocytosis	negative regulation of intrinsic apoptotic signaling pathway, negative regulation of intrinsic apoptotic signaling pathway in response to DNA damage, response to cytokine, suppression by virus of host apoptotic process, negative regulation of apoptotic process, negative regulation of execution phase of apoptosis, negative regulation of establishment of protein localization to plasma membrane, reg…	65.04	8
MAPK signaling pathway: NLK	-1.17e-05	8.61e-06	-0.848911	0.396164	1		Transcription regulation, Transcription, Wnt signaling pathway		79.1693	13
Sphingolipid signaling pathway: TP53 BCL2	-3.24e-09	5.33e-09	-0.848554	0.396363	1	GENOME.INSTABILITY.AND.MUTATION	Apoptosis, Host-virus interaction, Necrosis, Biological rhythms, Cell cycle, Transcription regulation, Transcription	positive regulation of protein oligomerization, positive regulation of release of cytochrome c from mitochondria, oligodendrocyte apoptotic process, DNA damage response, signal transduction by p53 class mediator, ER overload response, chromatin assembly, cellular response to glucose starvation, protein localization, DNA strand renaturation, intrinsic apoptotic signaling pathway in response to DNA…	80.9219	64
Apoptosis: SPTA1	-0.00014785	0.00358362	-0.842696	0.399631	1		Cell shape		78.9479	44
Cytosolic DNA-sensing pathway: NFKB1	-2.51e-06	3.57e-06	-0.82262	0.41095	1		Apoptosis, Transcription regulation, Transcription, Host-virus interaction	negative regulation of calcidiol 1-monooxygenase activity, positive regulation of hyaluronan biosynthetic process, positive regulation of transcription from RNA polymerase II promoter, positive regulation of transcription, DNA-templated, response to UV-B, nucleotide-binding oligomerization domain containing 2 signaling pathway, response to organic substance, cellular response to interleukin-1, ce…	76.0503	9
Thyroid hormone signaling pathway: MTOR	0.00103364	0.0114996	0.815348	0.415096	1	RESISTING.CELL.DEATH, SUSTAINING.PROLIFERATIVE.SIGNALING		cell growth, positive regulation of protein phosphorylation, response to amino acid, phosphorylation, positive regulation of translation, protein autophosphorylation, protein phosphorylation	79.3946	20
HIF-1 signaling pathway: EDN1	-2.01e-05	2.41e-05	-0.813204	0.416324	1			positive regulation of MAP kinase activity, positive regulation of cell proliferation, positive regulation of smooth muscle cell proliferation, positive regulation of cell migration, positive regulation of mitotic nuclear division, negative regulation of cellular protein metabolic process, protein kinase C deactivation, positive regulation of cardiac muscle hypertrophy, peptide hormone secretion,…	74.4024	65
Toll-like receptor signaling pathway: CXCL9	-1.27e-07	1.26e-07	-0.810156	0.418073	1		Inflammatory response	chemotaxis, positive regulation of cAMP metabolic process, positive regulation of cAMP-mediated signaling, positive regulation of release of sequestered calcium ion into cytosol, regulation of cell proliferation	80.7308	15
PPAR signaling pathway: PCK1	2.43e-05	0.00011558	0.805717	0.420626	1		Gluconeogenesis	internal protein amino acid acetylation, response to insulin	89.6294	6
HIF-1 signaling pathway: LDHA	-6.05e-05	0.00086038	-0.805166	0.420944	1	CELLULAR.ENERGETICS			73.4714	65
Toll-like receptor signaling pathway: CCL3L3	-1.32e-05	5.89e-05	-0.804243	0.421476	1		Chemotaxis, Inflammatory response	inflammatory response, chemotaxis, cellular response to organic cyclic compound, lipopolysaccharide-mediated signaling pathway, positive regulation of natural killer cell chemotaxis, negative regulation by host of viral transcription, response to toxic substance, positive regulation of calcium ion transport, negative regulation of gene expression, exocytosis, eosinophil chemotaxis, positive regul…	77.5817	72
Dopaminergic synapse: TH	-0.00084753	0.00077941	-0.803509	0.421901	1		Catecholamine biosynthesis, Neurotransmitter biosynthesis	response to ethanol, epinephrine biosynthetic process, norepinephrine biosynthetic process, dopamine biosynthetic process, response to hypoxia	99.7492	2
Inflammatory mediator regulation of TRP channels: C01245**	-1.56e-05	5.04e-05	-0.802265	0.422619	1				87.8332	6
Insulin secretion: CACNA1C	-2.18e-07	1.54e-07	-0.801899	0.42283	1		Calcium channel, Calcium transport, Voltage-gated channel, Ion channel, Ion transport, Transport, Vision, Sensory transduction	positive regulation of cytosolic calcium ion concentration, calcium ion transport, calcium ion import, positive regulation of calcium ion transport	87.6169	23
Vascular smooth muscle contraction: ACTA2	-7.34e-09	6.89e-09	-0.796406	0.426014	1	GENOME.INSTABILITY.AND.MUTATION			83.0336	41
Chemokine signaling pathway: CRK PTK2B	-6.36e-07	3.58e-06	-0.79577	0.426383	1		Angiogenesis, Adaptive immunity, Immunity	regulation of actin cytoskeleton organization, regulation of GTPase activity, ephrin receptor signaling pathway, peptidyl-tyrosine autophosphorylation, negative regulation of potassium ion transport, regulation of protein ubiquitination involved in ubiquitin-dependent protein catabolic process, positive regulation of endothelial cell migration, positive regulation of peptidyl-tyrosine phosphoryla…	89.3808	84
Complement and coagulation cascades: C4A	4.33e-05	0.00083183	0.792397	0.428346	1		Complement pathway, Innate immunity, Inflammatory response, Immunity	detection of molecule of bacterial origin	74.6757	11
Carbohydrate digestion and absorption: SLC2A5	0.0001589	0.00101666	0.782961	0.433863	1		Sugar transport, Transport		78.8474	12
PI3K-Akt signaling pathway: C8orf44-SGK3	-1.64e-05	8.98e-05	-0.781172	0.434914	1		Apoptosis, Stress response		87.2152	228
Thyroid hormone synthesis: DUOX2	-6.52e-08	8.86e-08	-0.772276	0.440161	1	GENOME.INSTABILITY.AND.MUTATION	Thyroid hormones biosynthesis, Hydrogen peroxide	response to cAMP, cytokine-mediated signaling pathway, response to virus	88.8934	13
Phospholipase D signaling pathway: MTOR	8.27e-06	9.61e-05	0.769145	0.442016	1	RESISTING.CELL.DEATH, SUSTAINING.PROLIFERATIVE.SIGNALING		phosphorylation, protein phosphorylation, response to amino acid, cell growth, positive regulation of translation, positive regulation of protein phosphorylation, protein autophosphorylation	81.151	116
Chemokine signaling pathway: NFKB1	-3.22e-09	5.23e-09	-0.768971	0.44212	1		Apoptosis, Transcription regulation, Transcription, Host-virus interaction	negative regulation of calcidiol 1-monooxygenase activity, positive regulation of hyaluronan biosynthetic process, positive regulation of transcription, DNA-templated, positive regulation of transcription from RNA polymerase II promoter, response to UV-B, nucleotide-binding oligomerization domain containing 2 signaling pathway, response to organic substance, cellular response to interleukin-1, ce…	85.7558	116
cGMP-PKG signaling pathway: MYH7	-4.47e-09	3.29e-09	-0.768295	0.442521	1	GENOME.INSTABILITY.AND.MUTATION		regulation of the force of heart contraction, regulation of heart rate, striated muscle contraction, muscle contraction, ATP metabolic process	84.9288	68
Fc gamma R-mediated phagocytosis: NCF1	-6.83e-09	3.79e-08	-0.753734	0.451213	1			protein targeting to membrane	78.0741	40
TNF signaling pathway: BAG4	-9.4e-06	4.62e-05	-0.749175	0.453955	1			cellular response to tumor necrosis factor	76.3072	3
Insulin secretion: RAB3A	-8.61e-09	5.94e-09	-0.742735	0.457843	1		Exocytosis, Transport, Protein transport	metabolic process	89.2713	20
Thyroid hormone signaling pathway: RCAN1	0.00187246	0.0146917	0.742524	0.457971	1				81.1925	2
Natural killer cell mediated cytotoxicity: KLRC4-KLRK1	-1.09e-05	2.91e-05	-0.732705	0.463936	1		Adaptive immunity, Innate immunity, Differentiation, Immunity	negative regulation of natural killer cell chemotaxis, positive regulation of natural killer cell mediated cytotoxicity, negative regulation of GTPase activity	99.4427	5
cAMP signaling pathway: MYL9	-0.00013378	0.00121662	-0.73005	0.465556	1				87.3963	84
Hippo signaling pathway: NKD1	-3.47e-09	1.5e-08	-0.709664	0.478103	1		Wnt signaling pathway		80.2994	99
Complement and coagulation cascades: F2RL2	-1.68e-08	1.17e-08	-0.70637	0.480147	1		Blood coagulation, Hemostasis	positive regulation of release of sequestered calcium ion into cytosol	92.3156	25
Insulin secretion: INS	-1.22e-08	8.51e-09	-0.704611	0.481241	1		Glucose metabolism, Carbohydrate metabolism	negative regulation of protein catabolic process, negative regulation of acute inflammatory response, alpha-beta T cell activation, negative regulation of feeding behavior, acute-phase response, regulation of transmembrane transporter activity, negative regulation of NAD(P)H oxidase activity, positive regulation of glycolytic process, negative regulation of respiratory burst involved in inflammat…	82.9907	31
Ras signaling pathway: PLCE1*	-0.00022939	0.00144833	-0.694684	0.487439	1		Lipid degradation, Lipid metabolism	regulation of Ras protein signal transduction, activation of MAPK activity, regulation of G-protein coupled receptor protein signaling pathway, phospholipase C-activating G-protein coupled receptor signaling pathway, regulation of protein kinase activity	85.9799	11
Sphingolipid signaling pathway: PTEN	7.04e-06	4.68e-05	0.679639	0.496914	1	GENOME.INSTABILITY.AND.MUTATION, SUSTAINING.PROLIFERATIVE.SIGNALING	Apoptosis, Neurogenesis, Lipid metabolism	negative regulation of cyclin-dependent protein serine/threonine kinase activity involved in G1/S transition of mitotic cell cycle, activation of APC-Cdc20 complex activity, positive regulation of protein ubiquitination involved in ubiquitin-dependent protein catabolic process, inositol phosphate dephosphorylation, negative regulation of G1/S transition of mitotic cell cycle, phosphatidylinositol…	71.7359	10
Apoptosis: PIDD1	7.87e-06	5.19e-05	0.676106	0.499153	1		Apoptosis	cellular response to DNA damage stimulus	75.5085	3
GnRH signaling pathway: ATF4	9.25e-09	3.59e-08	0.673787	0.500626	1		Transcription regulation, Biological rhythms, Transcription	positive regulation of transcription from RNA polymerase II promoter in response to endoplasmic reticulum stress, response to endoplasmic reticulum stress, positive regulation of transcription, DNA-templated, positive regulation of transcription from RNA polymerase II promoter	81.5182	17
TGF-beta signaling pathway: SMAD4	-6.37e-05	0.00036633	-0.67156	0.502042	1		Transcription regulation, Transcription	response to transforming growth factor beta, positive regulation of transforming growth factor beta receptor signaling pathway, SMAD protein complex assembly, SMAD protein signal transduction, transforming growth factor beta receptor signaling pathway, BMP signaling pathway, negative regulation of cell growth, negative regulation of transcription, DNA-templated, positive regulation of transcripti…	93.09	17
RIG-I-like receptor signaling pathway: NFKB1	0.00034481	0.00224472	0.659091	0.510012	1		Transcription regulation, Transcription, Apoptosis, Host-virus interaction	positive regulation of transcription from RNA polymerase II promoter, negative regulation of calcidiol 1-monooxygenase activity, positive regulation of hyaluronan biosynthetic process, positive regulation of transcription, DNA-templated, cellular response to tumor necrosis factor, positive regulation of NF-kappaB transcription factor activity, response to UV-B, nucleotide-binding oligomerization …	80.0817	24
PI3K-Akt signaling pathway: PKN3	-6.02e-06	3.42e-05	-0.657793	0.510845	1		Transcription regulation, Transcription, Cell cycle, Apoptosis, Cell division, Cell adhesion	epithelial cell migration, protein phosphorylation, histone H3-T11 phosphorylation, regulation of transcription from RNA polymerase II promoter	87.2657	227
Inflammatory mediator regulation of TRP channels: C01245*	-4.42e-07	9.2e-07	-0.653654	0.513507	1				92.895	4
Ovarian steroidogenesis: ACOT2	-4.61e-09	4.71e-09	-0.645299	0.518904	1			very long-chain fatty acid metabolic process, acyl-CoA metabolic process, long-chain fatty acid metabolic process	86.8467	14
Wnt signaling pathway: MAPK8	-0.00244623	0.0518222	-0.636953	0.524323	1	RESISTING.CELL.DEATH	Biological rhythms	JNK cascade, peptidyl-threonine phosphorylation, JUN phosphorylation, peptidyl-serine phosphorylation, regulation of protein localization, response to UV, cellular response to lipopolysaccharide, negative regulation of protein binding, negative regulation of apoptotic process	85.4045	36
T cell receptor signaling pathway: LAT GRAP2	2.37e-09	2.08e-09	0.633243	0.526741	1				84.854	19
Rap1 signaling pathway: C00076*	-0.00381476	0.0571549	-0.63262	0.527148	1				84.2296	1
Signaling pathways regulating pluripotency of stem cells: HNF1A	-3.57e-07	1.01e-06	-0.622895	0.533517	1	GENOME.INSTABILITY.AND.MUTATION	Transcription regulation, Transcription	positive regulation of transcription, DNA-templated, regulation of transcription from RNA polymerase II promoter	91.8919	39
NF-kappa B signaling pathway: CCL13	-3.2e-06	4.69e-06	-0.617745	0.536905	1		Inflammatory response, Chemotaxis	eosinophil chemotaxis, cytoskeleton organization, regulation of cell shape	88.8177	3
Hippo signaling pathway: AFP	-8.09e-09	7.46e-09	-0.614479	0.53906	1				76.7114	43
cGMP-PKG signaling pathway: ATP2B1	-0.00022136	0.00111357	-0.61299	0.540043	1		Calcium transport, Ion transport, Transport	neuron differentiation, cellular response to epinephrine stimulus, negative regulation of the force of heart contraction, negative regulation of arginine catabolic process, negative regulation of adrenergic receptor signaling pathway involved in heart process, negative regulation of citrulline biosynthetic process, negative regulation of calcineurin-NFAT signaling cascade, negative regulation of …	81.4264	41
Ras signaling pathway: PAK4	-7.39e-06	6.32e-05	-0.612208	0.54056	1		Apoptosis, Exocytosis, Transcription regulation, Transcription, Host-virus interaction, Growth regulation	MAPK cascade, positive regulation of peptidyl-serine phosphorylation, positive regulation of intracellular estrogen receptor signaling pathway, protein autophosphorylation, protein phosphorylation, actin cytoskeleton reorganization, phosphorylation, peptidyl-serine phosphorylation, negative regulation of cysteine-type endopeptidase activity involved in execution phase of apoptosis, positive regul…	83.685	157
MAPK signaling pathway: STK3	2.16e-06	1.04e-05	0.594235	0.55251	1	RESISTING.CELL.DEATH	Apoptosis	intracellular signal transduction, hippo signaling, positive regulation of protein binding, protein phosphorylation, cell morphogenesis, positive regulation of apoptotic process, protein autophosphorylation, apoptotic process, peptidyl-serine phosphorylation	81.8458	9
PPAR signaling pathway: UCP1	-4.3e-06	9.27e-06	-0.578553	0.563041	1		Transport		87.8582	13
Toll-like receptor signaling pathway: IL12A	-4.69e-07	2.38e-06	-0.578422	0.563129	1			positive regulation of cell adhesion, extrinsic apoptotic signaling pathway, positive regulation of natural killer cell activation, positive regulation of interferon-gamma production, positive regulation of natural killer cell mediated cytotoxicity directed against tumor cell target, positive regulation of smooth muscle cell apoptotic process, positive regulation of NK T cell activation, cell cyc…	78.4769	71
PPAR signaling pathway: ADIPOQ	-7.35e-08	3.33e-07	-0.570025	0.568808	1			positive regulation of cholesterol efflux, negative regulation of heterotypic cell-cell adhesion, negative regulation of tumor necrosis factor-mediated signaling pathway, regulation of glucose metabolic process, positive regulation of myeloid cell apoptotic process, low-density lipoprotein particle clearance, negative regulation of low-density lipoprotein particle receptor biosynthetic process, n…	91.669	5
AMPK signaling pathway: PPARGC1A**	-5.67e-05	0.00068572	-0.563486	0.573249	1		Biological rhythms, Transcription regulation, Transcription	positive regulation of sequence-specific DNA binding transcription factor activity, positive regulation of transcription from RNA polymerase II promoter, positive regulation of transcription, DNA-templated, regulation of transcription, DNA-templated	85.7986	32
Fc gamma R-mediated phagocytosis: C04637 GSN	1.35e-08	1.16e-07	0.55505	0.579003	1		Cilium biogenesis/degradation	actin filament polymerization, actin filament severing	75.0642	57
PPAR signaling pathway: CYP27A1	-3.7e-05	0.00044295	-0.546833	0.584634	1				87.7069	5
B cell receptor signaling pathway: VAV3	6.37e-09	3.45e-08	0.545258	0.585716	1		Angiogenesis	positive regulation of GTPase activity	85.7843	6
MAPK signaling pathway: MAPT	-1.26e-05	0.0001619	-0.542592	0.58755	1	GENOME.INSTABILITY.AND.MUTATION		microtubule cytoskeleton organization, positive regulation of microtubule polymerization, positive regulation of axon extension	83.2814	138
Fc gamma R-mediated phagocytosis: WAS	2.18e-07	9.78e-07	0.53986	0.589432	1		Cell cycle, Cell division, Mitosis, Transcription regulation, Transcription	negative regulation of membrane tubulation	75.5262	54
Toll-like receptor signaling pathway: CD86	-2.24e-09	1.78e-09	-0.533149	0.594067	1	IMMUNE.DESTRUCTION	Host-virus interaction, Adaptive immunity, Immunity		80.2173	11
NF-kappa B signaling pathway: TNFAIP3	2.09e-09	3.39e-09	0.53279	0.594315	1		Inflammatory response, Apoptosis, Ubl conjugation pathway	response to molecule of bacterial origin, negative regulation of extrinsic apoptotic signaling pathway via death domain receptors, negative regulation of endothelial cell apoptotic process, cellular response to lipopolysaccharide, negative regulation of toll-like receptor 3 signaling pathway, negative regulation of NF-kappaB transcription factor activity, protein K11-linked deubiquitination, nega…	83.9974	66
NOD-like receptor signaling pathway: MAPK1	5.02e-07	3.15e-06	0.519343	0.603654	1	SUSTAINING.PROLIFERATIVE.SIGNALING	Apoptosis, Host-virus interaction, Cell cycle, Transcription regulation, Transcription	peptidyl-serine phosphorylation, response to epidermal growth factor, protein phosphorylation, ERBB signaling pathway, ERK1 and ERK2 cascade, positive regulation of peptidyl-threonine phosphorylation, DNA damage induced protein phosphorylation, peptidyl-tyrosine autophosphorylation, phosphorylation	79.4896	17
HIF-1 signaling pathway: FLT1	2.21e-06	2.64e-05	0.495789	0.620168	1	INDUCING.ANGIOGENESIS	Angiogenesis, Differentiation, Chemotaxis	positive regulation of MAP kinase activity, positive regulation of vascular endothelial growth factor receptor signaling pathway, vascular endothelial growth factor receptor signaling pathway, cellular response to vascular endothelial growth factor stimulus, positive regulation of cell migration, vascular endothelial growth factor receptor-1 signaling pathway, monocyte chemotaxis, vascular endoth…	74.2317	65
Longevity regulating pathway - mammal: NFKB1	-0.00255236	0.0773332	-0.491798	0.622987	1		Apoptosis, Transcription regulation, Transcription, Host-virus interaction	positive regulation of transcription from RNA polymerase II promoter, negative regulation of calcidiol 1-monooxygenase activity, positive regulation of hyaluronan biosynthetic process, positive regulation of transcription, DNA-templated, response to UV-B, nucleotide-binding oligomerization domain containing 2 signaling pathway, response to organic substance, cellular response to interleukin-1, ne…	82.8723	21
MAPK signaling pathway: NFATC3	-1.14e-06	1.17e-05	-0.489804	0.624396	1		Transcription regulation, Transcription	positive regulation of transcription from RNA polymerase II promoter	78.4195	69
Thyroid hormone signaling pathway: BMP4	0.00042479	0.00269795	0.488752	0.625141	1		Differentiation, Chondrogenesis, Osteogenesis	positive regulation of transcription, DNA-templated, negative regulation of cell proliferation, positive regulation of transcription from RNA polymerase II promoter, positive regulation of collagen biosynthetic process, positive regulation of apoptotic process, positive regulation of bone mineralization, positive regulation of osteoblast differentiation, positive regulation of protein phosphoryla…	87.5592	2
Rap1 signaling pathway: ITGAL	1.71e-07	2.13e-06	0.487016	0.62637	1		Cell adhesion, Host-virus interaction	leukocyte cell-cell adhesion, regulation of collagen catabolic process, positive regulation of establishment of protein localization to plasma membrane, regulation of peptidyl-tyrosine phosphorylation, neutrophil chemotaxis	85.0763	145
Cytosolic DNA-sensing pathway: TBK1	8.84e-06	0.00016867	0.485295	0.62759	1		Host-virus interaction, Antiviral defense, Innate immunity, Immunity	positive regulation of transcription from RNA polymerase II promoter, positive regulation of interferon-beta production, positive regulation of interferon-alpha production	88.5548	13
Hedgehog signaling pathway: HHIP*	5.22e-09	2.39e-08	0.472106	0.636969	1			negative regulation of signal transduction	81.5874	30
Axon guidance: PLXNC1	-3.97e-05	0.00028472	-0.464606	0.64233	1				89.83	2
Calcium signaling pathway: C00002	-0.00136816	0.00874015	-0.460851	0.645021	1				97.7988	1
Calcium signaling pathway: C00004	-0.00136816	0.00874015	-0.460851	0.645021	1				97.7988	1
Calcium signaling pathway: C13051	-0.00136816	0.00874015	-0.460851	0.645021	1				97.7988	1
Ras signaling pathway: KSR2	-2.51e-07	3.21e-06	-0.459426	0.646043	1	CELLULAR.ENERGETICS			84.4173	140
Thyroid hormone signaling pathway: SLC2A1	-5.16e-06	8.37e-05	-0.455744	0.648688	1	CELLULAR.ENERGETICS, GENOME.INSTABILITY.AND.MUTATION	Sugar transport, Transport	protein complex assembly, glucose transport	79.1008	15
Ras signaling pathway: RASSF5	-1.61e-05	0.00012512	-0.455032	0.6492	1	RESISTING.CELL.DEATH	Apoptosis		85.1862	12
NF-kappa B signaling pathway: BIRC2	1.71e-09	2.72e-09	0.449943	0.652864	1	RESISTING.CELL.DEATH	Apoptosis, Ubl conjugation pathway, Transcription regulation, Transcription	positive regulation of protein K63-linked ubiquitination, positive regulation of protein K48-linked ubiquitination, positive regulation of protein monoubiquitination, negative regulation of apoptotic process, protein polyubiquitination, regulation of cell cycle, proteasome-mediated ubiquitin-dependent protein catabolic process, positive regulation of protein ubiquitination, protein ubiquitination	84.1489	67
Ovarian steroidogenesis: PLA2G4B	-2.28e-09	5.56e-09	-0.437798	0.661641	1		Lipid metabolism, Lipid degradation	glycerophospholipid catabolic process	89.9283	20
Insulin signaling pathway: BAD	1.64e-09	6.26e-09	0.437313	0.661993	1	RESISTING.CELL.DEATH	Apoptosis	cellular response to nicotine, pore complex assembly, positive regulation of apoptotic process, activation of cysteine-type endopeptidase activity, positive regulation of proteolysis, positive regulation of cysteine-type endopeptidase activity involved in apoptotic process, apoptotic process	81.1099	30
PPAR signaling pathway: FABP1	-9.95e-06	4.23e-05	-0.435359	0.66341	1		Transport	cellular response to hydrogen peroxide, negative regulation of apoptotic process, negative regulation of cysteine-type endopeptidase activity involved in apoptotic process, cellular response to hypoxia	90.6213	5
Oxytocin signaling pathway: CDKN1A	-1.57e-09	1.25e-09	-0.419595	0.674885	1	REPLICATIVE.IMMORTALITY, EVADING.GROWTH.SUPPRESSORS, SUSTAINING.PROLIFERATIVE.SIGNALING	Cell cycle	protein phosphorylation, G1/S transition of mitotic cell cycle, DNA damage response, signal transduction by p53 class mediator resulting in cell cycle arrest, negative regulation of phosphorylation, positive regulation of protein kinase activity, cell cycle arrest, negative regulation of cell growth, negative regulation of cell proliferation	78.8484	23
Aldosterone synthesis and secretion: STAR	-0.00014653	0.0007376	-0.408876	0.682731	1		Steroidogenesis, cGMP biosynthesis, Transport, Lipid transport		79.6349	56
NF-kappa B signaling pathway: GADD45B	1.68e-09	5.84e-09	0.407374	0.683834	1	RESISTING.CELL.DEATH	Apoptosis, Differentiation	positive regulation of JNK cascade, activation of MAPKKK activity, positive regulation of p38MAPK cascade, positive regulation of apoptotic process	83.6331	66
Hippo signaling pathway: AXIN1	-2.52e-09	2.4e-08	-0.406419	0.684535	1	GENOME.INSTABILITY.AND.MUTATION	Wnt signaling pathway, Apoptosis	positive regulation of protein phosphorylation, cellular protein complex assembly, activation of protein kinase activity, positive regulation of protein catabolic process, negative regulation of Wnt signaling pathway, negative regulation of canonical Wnt signaling pathway, cellular protein localization	80.391	100
cAMP signaling pathway: PTCH1	-0.00021229	0.0028136	-0.404102	0.686237	1	GENOME.INSTABILITY.AND.MUTATION		protein targeting to plasma membrane, positive regulation of cholesterol efflux	89.5011	81
GnRH signaling pathway: CAMK2A	-1.52e-09	2.31e-09	-0.399748	0.68944	1		Neurogenesis, Differentiation	angiotensin-activated signaling pathway, protein phosphorylation, protein autophosphorylation, peptidyl-serine phosphorylation, protein oligomerization, regulation of relaxation of cardiac muscle, negative regulation of sodium ion transmembrane transport, negative regulation of sodium ion transmembrane transporter activity, regulation of membrane depolarization, peptidyl-threonine phosphorylation	78.9268	22
Aldosterone synthesis and secretion: CYP11B2	-0.00011379	0.00019067	-0.396575	0.691778	1		Steroidogenesis, Steroid metabolism, Lipid metabolism	aldosterone biosynthetic process, C21-steroid hormone biosynthetic process	79.647	56
Leukocyte transendothelial migration: ACTB CTNNA1 CTNNB1	1.55e-09	3.94e-09	0.39526	0.692748	1		Cell adhesion, Differentiation, Neurogenesis, Wnt signaling pathway, Transcription regulation, Transcription	ATP-dependent chromatin remodeling, cellular response to indole-3-methanol, regulation of centriole-centriole cohesion, regulation of protein localization to cell surface, negative regulation of protein sumoylation, regulation of calcium ion import, response to estradiol, Wnt signaling pathway, canonical Wnt signaling pathway, positive regulation of apoptotic process, negative regulation of cell …	66.1354	40
T cell receptor signaling pathway: PAK4	1.45e-09	1.47e-09	0.388576	0.697685	1		Apoptosis, Transcription regulation, Transcription, Exocytosis, Host-virus interaction, Growth regulation	MAPK cascade, positive regulation of intracellular estrogen receptor signaling pathway, actin cytoskeleton reorganization, protein autophosphorylation, positive regulation of peptidyl-serine phosphorylation, protein phosphorylation, negative regulation of cysteine-type endopeptidase activity involved in execution phase of apoptosis, positive regulation of protein tyrosine kinase activity, phospho…	83.4829	26
Axon guidance: CFL1**	-7.56e-09	6.11e-08	-0.363062	0.716647	1				81.2433	19
ErbB signaling pathway: CBLC	-0.00017738	0.0029926	-0.355462	0.72233	1		Ubl conjugation pathway	negative regulation of epidermal growth factor receptor signaling pathway, negative regulation of epidermal growth factor-activated receptor activity, negative regulation of MAP kinase activity, protein ubiquitination involved in ubiquitin-dependent protein catabolic process, protein ubiquitination	85.3441	11
Natural killer cell mediated cytotoxicity: TNF	-1.33e-09	1.23e-09	-0.353239	0.723995	1	IMMUNE.DESTRUCTION, RESISTING.CELL.DEATH, TUMOR.PROMOTING.INFLAMMATION		positive regulation of podosome assembly, negative regulation of extrinsic apoptotic signaling pathway in absence of ligand, extrinsic apoptotic signaling pathway, negative regulation of protein complex disassembly, positive regulation of chemokine biosynthetic process, positive regulation of protein transport, negative regulation of branching involved in lung morphogenesis, positive regulation o…	78.2653	111
Cytosolic DNA-sensing pathway: IKBKE	1.61e-06	2.21e-05	0.331482	0.74036	1		DNA damage	NIK/NF-kappaB signaling, protein phosphorylation	90.1087	13
Rap1 signaling pathway: ITGA2B	-1.12e-08	2.98e-08	-0.329163	0.742112	1	GENOME.INSTABILITY.AND.MUTATION	Cell adhesion, Host-virus interaction	integrin-mediated signaling pathway, protein folding, cell-matrix adhesion, substrate adhesion-dependent cell spreading	85.1296	141
HIF-1 signaling pathway: C01245	0.00010358	0.00127256	0.326783	0.74391	1				87.4784	5
AMPK signaling pathway: SLC2A4*	-1.6e-07	5.41e-07	-0.326281	0.74429	1		Sugar transport, Transport	glucose homeostasis, cellular response to insulin stimulus	87.8357	26
Toll-like receptor signaling pathway: CCL5	-2.52e-07	2.99e-06	-0.322698	0.747001	1	TUMOR.PROMOTING.INFLAMMATION	Chemotaxis, Inflammatory response	inflammatory response, cellular response to organic cyclic compound, lipopolysaccharide-mediated signaling pathway, positive regulation of T cell proliferation, positive regulation of natural killer cell chemotaxis, regulation of insulin secretion, negative regulation by host of viral transcription, positive regulation of cell adhesion, positive regulation of smooth muscle cell proliferation, res…	78.1312	70
Wnt signaling pathway: FOSL1	5.72e-07	1.06e-05	0.32089	0.748371	1			positive regulation of DNA-templated transcription, initiation	86.4951	102
PPAR signaling pathway: HMGCS2	-1.48e-05	6.09e-05	-0.320856	0.748396	1		Lipid metabolism, Cholesterol metabolism, Sterol metabolism, Steroid metabolism, Lipid biosynthesis, Cholesterol biosynthesis, Sterol biosynthesis, Steroid biosynthesis		90.6158	5
Progesterone-mediated oocyte maturation: PIK3R5	-2.39e-05	0.00025211	-0.310464	0.756283	1	GENOME.INSTABILITY.AND.MUTATION	Angiogenesis, Endocytosis, Autophagy, Cell adhesion, Chemotaxis, Inflammatory response, Adaptive immunity, Innate immunity, Differentiation, Immunity, Stress response, Protein transport, Host-virus interaction, Transport	phosphatidylinositol 3-kinase signaling, positive regulation of protein kinase B signaling, positive regulation of MAP kinase activity, G-protein coupled receptor signaling pathway, insulin-like growth factor receptor signaling pathway, growth hormone receptor signaling pathway, positive regulation of transcription factor import into nucleus, response to endoplasmic reticulum stress, protein stab…	84.6352	9
Circadian rhythm: BHLHE41	-1.14e-09	1.36e-09	-0.306678	0.759162	1		Biological rhythms, Transcription regulation, Transcription	negative regulation of transcription from RNA polymerase II promoter, circadian regulation of gene expression, negative regulation of transcription, DNA-templated, negative regulation of sequence-specific DNA binding transcription factor activity	74.2225	14
ErbB signaling pathway: ELK1	-3.6e-08	1.6e-07	-0.303303	0.761731	1	SUSTAINING.PROLIFERATIVE.SIGNALING	Transcription regulation, Transcription	positive regulation of transcription, DNA-templated, positive regulation of transcription from RNA polymerase II promoter, transcription from RNA polymerase II promoter	82.2242	40
NF-kappa B signaling pathway: BCL2L1	-1.13e-09	2.14e-09	-0.295439	0.767729	1	RESISTING.CELL.DEATH	Apoptosis, Endocytosis	negative regulation of intrinsic apoptotic signaling pathway, negative regulation of intrinsic apoptotic signaling pathway in response to DNA damage, response to cytokine, suppression by virus of host apoptotic process, negative regulation of apoptotic process, negative regulation of execution phase of apoptosis, negative regulation of establishment of protein localization to plasma membrane, reg…	84.0493	66
Vasopressin-regulated water reabsorption: ARHGDIA	-1.09e-09	8.1e-10	-0.293288	0.769372	1			negative regulation of trophoblast cell migration	71.226	12
Complement and coagulation cascades: C00290	-0.00015874	0.00072876	-0.288698	0.772881	1				92.3718	28
GnRH signaling pathway: PLD1	-1.1e-09	1.02e-09	-0.286141	0.774838	1		Lipid degradation, Lipid metabolism		87.4159	14
PI3K-Akt signaling pathway: MYB	-1.22e-08	5.65e-08	-0.278073	0.781022	1		Transcription regulation, Transcription	positive regulation of transcription from RNA polymerase II promoter	85.3749	260
Toll-like receptor signaling pathway: IFNB1*	-2.28e-06	5.29e-05	-0.259005	0.795692	1		Antiviral defense	negative regulation of T-helper 2 cell cytokine production, negative regulation of T cell differentiation, negative regulation of viral genome replication, type I interferon signaling pathway, response to exogenous dsRNA, positive regulation of peptidyl-serine phosphorylation of STAT protein, cellular response to interferon-beta, positive regulation of apoptotic signaling pathway, positive regula…	81.3959	21
Toll-like receptor signaling pathway: IFNA1	-2.39e-06	5.56e-05	-0.259002	0.795695	1		Antiviral defense	positive regulation of tyrosine phosphorylation of Stat3 protein, negative regulation of T-helper 2 cell cytokine production, negative regulation of T cell differentiation, negative regulation of gene expression, negative regulation of interleukin-5 secretion, negative regulation of interleukin-13 secretion, defense response to virus, negative regulation of viral entry into host cell, negative re…	82.1649	32
Hippo signaling pathway: SNAI2	1.06e-09	6.26e-09	0.257982	0.796482	1	INVASION.AND.METASTASIS	Transcription regulation, Transcription	negative regulation of canonical Wnt signaling pathway, negative regulation of vitamin D receptor signaling pathway, negative regulation of keratinocyte proliferation, negative regulation of vitamin D biosynthetic process, negative regulation of catenin import into nucleus, negative regulation of transcription from RNA polymerase II promoter, cellular response to epidermal growth factor stimulus	80.3469	99
GnRH signaling pathway: PLA2G4B	-9.51e-10	8.54e-10	-0.254867	0.798886	1		Lipid degradation, Lipid metabolism	glycerophospholipid catabolic process	90.3068	19
Prolactin signaling pathway: CYP17A1	-1.04e-09	1.29e-09	-0.253728	0.799766	1		Steroidogenesis	hormone biosynthetic process, progesterone metabolic process, steroid metabolic process	99.6447	4
Fc gamma R-mediated phagocytosis: RPS6KB1	9.15e-08	1.04e-06	0.243116	0.807973	1	INDUCING.ANGIOGENESIS	Cell cycle, Translation regulation, Apoptosis	TOR signaling, cellular response to growth factor stimulus	77.0148	33
NF-kappa B signaling pathway: BCL2	-8.95e-10	1.26e-09	-0.237427	0.812382	1	RESISTING.CELL.DEATH	Apoptosis	negative regulation of intrinsic apoptotic signaling pathway, extrinsic apoptotic signaling pathway via death domain receptors, response to toxic substance, response to cytokine, response to iron ion, negative regulation of cellular pH reduction, negative regulation of apoptotic process, regulation of transmembrane transporter activity, transmembrane transport, regulation of protein homodimerizat…	84.2929	66
TNF signaling pathway: CHUK*	8.9e-10	5.56e-10	0.237305	0.812476	1			positive regulation of transcription from RNA polymerase II promoter, cellular response to tumor necrosis factor, protein phosphorylation	86.0964	7
Jak-STAT signaling pathway: RAF1	-8.88e-10	1.78e-09	-0.236145	0.813376	1	SUSTAINING.PROLIFERATIVE.SIGNALING		negative regulation of apoptotic process, negative regulation of protein complex assembly, negative regulation of cell proliferation, activation of MAPKK activity, positive regulation of peptidyl-serine phosphorylation	85.3244	150
Adipocytokine signaling pathway: AGRP	-8.62e-10	8.07e-10	-0.229627	0.818435	1			regulation of feeding behavior, neuropeptide signaling pathway	82.7881	15
Adipocytokine signaling pathway: PTPN11	-8.74e-10	2.74e-09	-0.227441	0.820135	1	GENOME.INSTABILITY.AND.MUTATION		positive regulation of glucose import in response to insulin stimulus, ERBB signaling pathway, ephrin receptor signaling pathway, peptidyl-tyrosine dephosphorylation	76.0692	8
Adipocytokine signaling pathway: NFKBIA	0.00050275	0.0269996	0.222958	0.823621	1		Host-virus interaction	cytoplasmic sequestering of transcription factor, positive regulation of transcription from RNA polymerase II promoter, negative regulation of NF-kappaB transcription factor activity	76.9016	14
Thyroid hormone signaling pathway: ACTB	2.47e-05	0.0107493	0.217179	0.82812	1			ATP-dependent chromatin remodeling	27.7143	4
Thyroid hormone signaling pathway: THRA C02465	2.49e-07	1.99e-05	0.215326	0.829564	1		Transcription regulation, Transcription	intracellular receptor signaling pathway, negative regulation of DNA-templated transcription, initiation, negative regulation of RNA polymerase II transcriptional preinitiation complex assembly, hormone-mediated signaling pathway, transcription from RNA polymerase II promoter, regulation of transcription from RNA polymerase II promoter, negative regulation of transcription, DNA-templated	82.6157	15
cAMP signaling pathway: HCN4	-1.53e-06	5.94e-06	-0.211187	0.832791	1		Ion transport, Ligand-gated ion channel, Ion channel, Sodium transport, Potassium transport, Voltage-gated channel, Sodium channel, Potassium channel, Transport	cellular response to cGMP, cation transport, cellular response to cAMP, regulation of membrane depolarization, potassium ion transmembrane transport	90.3702	78
mTOR signaling pathway: EIF4E	7.47e-10	1.37e-09	0.200681	0.840995	1		Initiation factor, Protein biosynthesis, Translation regulation, Host-virus interaction	regulation of translation	82.703	150
GnRH signaling pathway: PTK2B	-7.15e-10	6.88e-10	-0.191603	0.848098	1		Adaptive immunity, Angiogenesis, Immunity	negative regulation of potassium ion transport, regulation of protein ubiquitination involved in ubiquitin-dependent protein catabolic process, peptidyl-tyrosine autophosphorylation, positive regulation of endothelial cell migration, positive regulation of peptidyl-tyrosine phosphorylation, peptidyl-tyrosine phosphorylation	86.0857	13
NF-kappa B signaling pathway: BCL2A1*	7.27e-10	2.49e-09	0.189875	0.849451	1	RESISTING.CELL.DEATH	Apoptosis		84.0468	66
cAMP signaling pathway: HHIP	8.46e-06	0.00010088	0.187401	0.85139	1			negative regulation of signal transduction	89.6199	81
Progesterone-mediated oocyte maturation: CDK1	-2.28e-08	8.18e-08	-0.18021	0.85703	1	EVADING.GROWTH.SUPPRESSORS, SUSTAINING.PROLIFERATIVE.SIGNALING	Mitosis, Cell division, Cell cycle, Apoptosis	peptidyl-serine phosphorylation, negative regulation of apoptotic process, peptidyl-threonine phosphorylation, protein localization to kinetochore	75.7593	16
Apoptosis: BCL2*	-6.65e-10	8.91e-10	-0.177547	0.85912	1	RESISTING.CELL.DEATH	Apoptosis	regulation of protein homodimerization activity, response to cytokine, negative regulation of intrinsic apoptotic signaling pathway, regulation of protein heterodimerization activity, apoptotic process, extrinsic apoptotic signaling pathway via death domain receptors, response to toxic substance, response to iron ion, negative regulation of cellular pH reduction, regulation of transmembrane trans…	80.0223	14
Chemokine signaling pathway: WAS	-6.67e-10	6.42e-10	-0.174838	0.861248	1		Transcription regulation, Transcription, Cell cycle, Cell division, Mitosis	negative regulation of membrane tubulation	85.9834	120
NF-kappa B signaling pathway: CXCL2	6.48e-10	1.81e-09	0.170673	0.86452	1	TUMOR.PROMOTING.INFLAMMATION	Inflammatory response, Chemotaxis	response to molecule of bacterial origin	84.2731	66
HIF-1 signaling pathway: PDHA1	0.00135778	0.168627	0.166986	0.86742	1	CELLULAR.ENERGETICS, GENOME.INSTABILITY.AND.MUTATION	Glucose metabolism, Tricarboxylic acid cycle, Carbohydrate metabolism	acetyl-CoA biosynthetic process from pyruvate, tricarboxylic acid cycle, pyruvate metabolic process	78.6849	4
Focal adhesion: VCL TLN1	-5.95e-10	5.33e-10	-0.159864	0.873025	1		Cell adhesion, Host-virus interaction		82.4527	53
GnRH signaling pathway: MAPK7	-5.94e-10	7.54e-10	-0.159151	0.873587	1		Differentiation, Cell cycle	cellular response to transforming growth factor beta stimulus	87.5046	13
Phospholipase D signaling pathway: MAPK1	5.49e-08	6.33e-07	0.157983	0.874507	1	SUSTAINING.PROLIFERATIVE.SIGNALING	Host-virus interaction, Apoptosis, Cell cycle, Transcription regulation, Transcription	response to epidermal growth factor, protein phosphorylation, ERBB signaling pathway, ERK1 and ERK2 cascade, positive regulation of peptidyl-threonine phosphorylation, peptidyl-serine phosphorylation, phosphorylation, DNA damage induced protein phosphorylation, peptidyl-tyrosine autophosphorylation	80.9428	114
Toll-like receptor signaling pathway: CD40	-5.71e-10	4.4e-10	-0.152757	0.878626	1	IMMUNE.DESTRUCTION	Immunity	positive regulation of endothelial cell apoptotic process	83.0315	11
NF-kappa B signaling pathway: CFLAR	5.52e-10	6.03e-10	0.147445	0.882815	1	RESISTING.CELL.DEATH	Apoptosis, Host-virus interaction	regulation of necroptotic process, negative regulation of extrinsic apoptotic signaling pathway	83.4062	67
Complement and coagulation cascades: CPB2	-5.42e-10	5.08e-10	-0.145198	0.884588	1		Blood coagulation, Hemostasis, Fibrinolysis		92.0506	24
NF-kappa B signaling pathway: XIAP	5.46e-10	2.5e-09	0.144163	0.885405	1	RESISTING.CELL.DEATH	Apoptosis, Ubl conjugation pathway, Wnt signaling pathway	positive regulation of protein linear polyubiquitination, positive regulation of protein ubiquitination, negative regulation of cysteine-type endopeptidase activity involved in apoptotic process, protein ubiquitination	84.0573	66
TNF signaling pathway: NFKB1*	5.24e-10	7.67e-10	0.140233	0.888508	1		Transcription regulation, Transcription, Apoptosis, Host-virus interaction	positive regulation of transcription from RNA polymerase II promoter, positive regulation of transcription, DNA-templated, negative regulation of calcidiol 1-monooxygenase activity, positive regulation of hyaluronan biosynthetic process, cellular response to tumor necrosis factor, response to organic substance, response to UV-B, nucleotide-binding oligomerization domain containing 2 signaling pat…	77.6134	11
p53 signaling pathway: CASP3	-4.25e-06	0.00013366	-0.139337	0.889216	1	RESISTING.CELL.DEATH	Apoptosis	neurotrophin TRK receptor signaling pathway, erythrocyte differentiation, execution phase of apoptosis, proteolysis	79.6214	18
NF-kappa B signaling pathway: PTGS2	5.21e-10	9.93e-10	0.139248	0.889286	1		Prostaglandin biosynthesis, Prostaglandin metabolism, Lipid metabolism, Fatty acid biosynthesis, Fatty acid metabolism, Lipid biosynthesis	cyclooxygenase pathway	84.271	66
cAMP signaling pathway: FOS	-5.11e-10	4.07e-10	-0.137173	0.890926	1	SUSTAINING.PROLIFERATIVE.SIGNALING		SMAD protein signal transduction, positive regulation of transcription, DNA-templated, transforming growth factor beta receptor signaling pathway, cellular response to reactive oxygen species	85.1291	101
AMPK signaling pathway: ULK1	4.17e-06	0.00025758	0.133091	0.894152	1	RESISTING.CELL.DEATH	Autophagy	regulation of autophagy, protein autophosphorylation	83.7878	49
Apoptosis: BBC3	-5.82e-07	1.69e-05	-0.132713	0.894451	1	RESISTING.CELL.DEATH	Apoptosis		82.1492	3
NF-kappa B signaling pathway: CCL4L1	-5.27e-10	4.5e-09	-0.130887	0.895895	1		Inflammatory response, Chemotaxis	response to toxic substance, positive regulation of natural killer cell chemotaxis, negative regulation by host of viral transcription, positive regulation of calcium ion transport	83.9214	68
p53 signaling pathway: GADD45G	4.84e-10	7.14e-10	0.129843	0.89672	1	REPLICATIVE.IMMORTALITY	Apoptosis, Differentiation, Cell cycle, DNA damage, Growth arrest	positive regulation of apoptotic process, activation of MAPKKK activity, positive regulation of p38MAPK cascade, positive regulation of JNK cascade, mitotic cell cycle arrest	75.8568	12
Longevity regulating pathway - mammal: PPARGC1A	-0.00010071	0.00241841	-0.129424	0.897052	1		Biological rhythms, Transcription regulation, Transcription	positive regulation of sequence-specific DNA binding transcription factor activity, positive regulation of transcription from RNA polymerase II promoter, positive regulation of transcription, DNA-templated, regulation of transcription, DNA-templated	84.922	20
NF-kappa B signaling pathway: TRAF1	-4.67e-10	5.57e-10	-0.125327	0.900294	1		Apoptosis, Ubl conjugation pathway	positive regulation of NF-kappaB transcription factor activity, regulation of extrinsic apoptotic signaling pathway, positive regulation of JUN kinase activity, tumor necrosis factor-mediated signaling pathway, regulation of apoptotic process, protein K63-linked ubiquitination, protein autoubiquitination	84.5544	67
TNF signaling pathway: CASP3	4.59e-10	3.58e-10	0.123305	0.901894	1	RESISTING.CELL.DEATH	Apoptosis	neurotrophin TRK receptor signaling pathway, erythrocyte differentiation, execution phase of apoptosis, proteolysis	78.8315	23
Thyroid hormone signaling pathway: HIF1A	0.00029152	0.0130185	0.120524	0.904096	1	INDUCING.ANGIOGENESIS	Transcription regulation, Transcription	positive regulation of transcription, DNA-templated, positive regulation of transcription from RNA polymerase II promoter, regulation of gene expression, regulation of transcription, DNA-templated, positive regulation of hormone biosynthetic process, positive regulation of transcription from RNA polymerase II promoter in response to hypoxia, vascular endothelial growth factor production, oxygen h…	63.7921	2
TNF signaling pathway: MAPK14*	-4.52e-10	1.22e-09	-0.120504	0.904112	1	SUSTAINING.PROLIFERATIVE.SIGNALING	Transcription regulation, Transcription, Stress response, Apoptosis, Cell cycle	intracellular signal transduction, regulation of cytokine production involved in inflammatory response, cellular response to lipopolysaccharide, response to stress, response to osmotic stress, peptidyl-serine phosphorylation, MAPK cascade, myoblast differentiation	84.0067	12
Regulation of lipolysis in adipocytes: PNPLA2 ABHD5*	-2.08e-06	0.00047875	-0.117783	0.906267	1		Lipid metabolism, Lipid degradation, Phospholipid biosynthesis, Phospholipid metabolism, Fatty acid metabolism, Lipid biosynthesis, Differentiation	negative regulation of sequestering of triglyceride, positive regulation of triglyceride catabolic process, phosphatidic acid biosynthetic process	75.2763	4
Glucagon signaling pathway: ACACA	-4.32e-10	8.49e-10	-0.116097	0.907603	1		Fatty acid metabolism, Lipid metabolism, Fatty acid biosynthesis, Lipid biosynthesis	protein homotetramerization, acetyl-CoA metabolic process	80.7306	20
NF-kappa B signaling pathway: TNF*	-4.33e-10	1.45e-09	-0.115336	0.908205	1	IMMUNE.DESTRUCTION, RESISTING.CELL.DEATH, TUMOR.PROMOTING.INFLAMMATION		positive regulation of NF-kappaB import into nucleus, sequestering of triglyceride, positive regulation of protein kinase activity, positive regulation of NF-kappaB transcription factor activity, regulation of I-kappaB kinase/NF-kappaB signaling, positive regulation of calcidiol 1-monooxygenase activity, leukocyte tethering or rolling, negative regulation of lipid catabolic process, activation of…	84.2325	66
p53 signaling pathway: CD82	-4.09e-10	6.27e-10	-0.109959	0.912467	1	INVASION.AND.METASTASIS			77.8629	10
p53 signaling pathway: EI24	3.78e-10	5.6e-10	0.101472	0.919199	1	RESISTING.CELL.DEATH	Apoptosis, Autophagy	negative regulation of cell growth, NADP metabolic process	79.384	11
NF-kappa B signaling pathway: NFKB2*	3.76e-10	8.19e-10	0.100781	0.919748	1		Biological rhythms, Transcription regulation, Transcription	regulation of transcription, DNA-templated, transcription from RNA polymerase II promoter, positive regulation of transcription from RNA polymerase II promoter	84.2427	66
Inflammatory mediator regulation of TRP channels: TRPM8	-3.73e-10	1.03e-09	-0.0997257	0.920585	1		Ion channel, Ion transport, Transport, Sensory transduction		85.5915	43
Leukocyte transendothelial migration: MYL12B*	-3.67e-10	7.45e-10	-0.0982933	0.921722	1				74.4208	26
Hippo signaling pathway: BBC3	-3.41e-10	8.39e-10	-0.0913943	0.9272	1	RESISTING.CELL.DEATH	Apoptosis		77.1066	44
Adipocytokine signaling pathway: NPY	3.36e-10	2.08e-10	0.0899694	0.928332	1				82.8086	15
p53 signaling pathway: RRM2B	3.16e-10	1.98e-10	0.0848141	0.932429	1	REPLICATIVE.IMMORTALITY, GENOME.INSTABILITY.AND.MUTATION	DNA damage, DNA replication, DNA repair		81.0709	11
NOD-like receptor signaling pathway: NFKB1	6.07e-06	0.00026232	0.083991	0.933083	1		Apoptosis, Transcription regulation, Transcription, Host-virus interaction	negative regulation of calcidiol 1-monooxygenase activity, positive regulation of hyaluronan biosynthetic process, positive regulation of transcription from RNA polymerase II promoter, positive regulation of transcription, DNA-templated, positive regulation of NF-kappaB transcription factor activity, cellular response to tumor necrosis factor, cellular response to interleukin-1, response to UV-B,…	68.2502	6
NF-kappa B signaling pathway: VCAM1	3.11e-10	2.67e-10	0.0836253	0.933374	1		Host-virus interaction, Cell adhesion	leukocyte tethering or rolling, positive regulation of T cell proliferation, cell adhesion, amine metabolic process, heterophilic cell-cell adhesion via plasma membrane cell adhesion molecules, leukocyte cell-cell adhesion, cell-matrix adhesion, oxidation-reduction process	84.4031	66
NF-kappa B signaling pathway: IL1B*	-3.22e-10	3.37e-09	-0.0827446	0.934074	1		Inflammatory response, Pyrogen	positive regulation of NF-kappaB import into nucleus, sequestering of triglyceride, positive regulation of NF-kappaB transcription factor activity, regulation of I-kappaB kinase/NF-kappaB signaling, positive regulation of calcidiol 1-monooxygenase activity, negative regulation of lipid catabolic process, positive regulation of nitric oxide biosynthetic process, regulation of insulin secretion, ne…	84.0645	66
p53 signaling pathway: RFWD2	3.04e-10	2.54e-10	0.0816572	0.934938	1		Ubl conjugation pathway	response to ionizing radiation	79.4065	10
Apoptosis: PARP2	2.95e-10	3.26e-09	0.0792476	0.936854	1	GENOME.INSTABILITY.AND.MUTATION	DNA damage, DNA repair, Transcription regulation, Transcription	protein ADP-ribosylation, double-strand break repair, protein poly-ADP-ribosylation, cellular response to insulin stimulus, cellular protein modification process	79.4625	47
p53 signaling pathway: THBS1	2.93e-10	2.29e-10	0.078869	0.937155	1	INDUCING.ANGIOGENESIS	Unfolded protein response, Cell adhesion	negative regulation of plasminogen activation, positive regulation of extrinsic apoptotic signaling pathway via death domain receptors, negative regulation of fibrinolysis, negative regulation of antigen processing and presentation of peptide or polysaccharide antigen via MHC class II, negative regulation of dendritic cell antigen processing and presentation, negative regulation of plasma membran…	78.9384	10
p53 signaling pathway: DDB2	2.71e-10	1.82e-10	0.0727134	0.942051	1	REPLICATIVE.IMMORTALITY, GENOME.INSTABILITY.AND.MUTATION	DNA damage, DNA repair, Ubl conjugation pathway	UV-damage excision repair, histone H2A monoubiquitination, response to UV, protein autoubiquitination, protein polyubiquitination	79.8802	10
Melanogenesis: DCT	-2.62e-10	2.03e-10	-0.070449	0.943852	1		Melanin biosynthesis		77.972	12
Vascular smooth muscle contraction: ITPR1*	9.95e-07	0.00023892	0.0701255	0.94411	1		Ion channel, Ion transport, Calcium channel, Ligand-gated ion channel, Calcium transport, Transport, Apoptosis	response to hypoxia, negative regulation of calcium-mediated signaling, response to calcium ion, inositol phosphate-mediated signaling	86.169	29
cAMP signaling pathway: JUN	-2.49e-10	1.89e-10	-0.0669339	0.94665	1	RESISTING.CELL.DEATH, SUSTAINING.PROLIFERATIVE.SIGNALING	Transcription regulation, Transcription	positive regulation by host of viral transcription, SMAD protein signal transduction, positive regulation of transcription, DNA-templated, positive regulation of transcription from RNA polymerase II promoter, transforming growth factor beta receptor signaling pathway, SMAD protein import into nucleus, positive regulation of DNA-templated transcription, initiation, negative regulation by host of v…	85.5649	101
Circadian rhythm: RORA	-2.45e-10	1.21e-09	-0.0657142	0.94762	1		Biological rhythms, Transcription regulation, Transcription, Sensory transduction, Vision	cellular response to sterol, intracellular receptor signaling pathway, regulation of transcription, DNA-templated, positive regulation of transcription, DNA-templated, positive regulation of transcription from RNA polymerase II promoter	79.8491	15
Adherens junction: SMAD4 SMAD2	4.87e-05	0.00448659	0.0651231	0.948091	1		Transcription regulation, Transcription	SMAD protein complex assembly, transforming growth factor beta receptor signaling pathway, positive regulation of transcription, DNA-templated, positive regulation of transcription from RNA polymerase II promoter, response to transforming growth factor beta, negative regulation of cell growth, positive regulation of transforming growth factor beta receptor signaling pathway, SMAD protein signal t…	75.4918	5
Natural killer cell mediated cytotoxicity: SH2D1B	-2.22e-10	1.9e-10	-0.0595903	0.952496	1				91.4461	5
B cell receptor signaling pathway: CD79A	-7.45e-08	1.02e-06	-0.0591307	0.952862	1				80.5378	3
Melanogenesis: MITF*	7.28e-09	3.98e-07	0.0532861	0.957516	1		Transcription regulation, Transcription	regulation of RNA biosynthetic process, positive regulation of DNA-templated transcription, initiation, protein complex assembly, positive regulation of gene expression, positive regulation of transcription, DNA-templated, positive regulation of transcription from RNA polymerase II promoter	88.6665	65
p53 signaling pathway: SIAH1	1.98e-10	2.74e-10	0.0532087	0.957578	1		Cell cycle, Apoptosis, Ubl conjugation pathway, Differentiation, Spermatogenesis	positive regulation of apoptotic process, protein catabolic process, ubiquitin-dependent protein catabolic process	79.2449	10
Estrogen signaling pathway: AKT3*	-1.91e-10	2.62e-10	-0.0512686	0.959123	1		Glycogen biosynthesis, Glycogen metabolism, Glucose metabolism, Sugar transport, Carbohydrate metabolism, Translation regulation, Apoptosis, Neurogenesis, Transport	positive regulation of sequence-specific DNA binding transcription factor activity, response to UV-A, positive regulation of cyclin-dependent protein serine/threonine kinase activity involved in G1/S transition of mitotic cell cycle, positive regulation of blood vessel endothelial cell migration, phosphorylation, positive regulation of cell growth, positive regulation of peptidyl-serine phosphory…	76.0781	19
B cell receptor signaling pathway: BLNK GRB2	1.67e-09	1.71e-07	0.0506066	0.959651	1	SUSTAINING.PROLIFERATIVE.SIGNALING	B-cell activation	intracellular signal transduction, positive regulation of signal transduction	73.5302	11
Regulation of actin cytoskeleton: PFN3 ACTB	-1.88e-10	1.48e-09	-0.0503074	0.959889	1			negative regulation of actin filament polymerization, positive regulation of ATPase activity, protein stabilization, ATP-dependent chromatin remodeling	79.2834	102
NF-kappa B signaling pathway: NFKB2	1.74e-10	5.32e-10	0.0465762	0.962862	1		Biological rhythms, Transcription regulation, Transcription	regulation of transcription, DNA-templated, transcription from RNA polymerase II promoter, positive regulation of transcription from RNA polymerase II promoter	89.9181	25
Axon guidance: FYN*	-1.56e-07	4.48e-06	-0.0460723	0.963263	1		Host-virus interaction, Adaptive immunity, Immunity, Cell cycle, Cell adhesion	T cell receptor signaling pathway, protein autophosphorylation, intracellular signal transduction, peptidyl-tyrosine phosphorylation	86.3959	5
Insulin signaling pathway: G6PC	-1.7e-10	2.18e-10	-0.0456175	0.963626	1		Gluconeogenesis		82.3898	33
Chemokine signaling pathway: PARD3 PRKCZ TIAM1	-1.54e-10	1.09e-10	-0.0414193	0.966971	1		Cell cycle, Cell division, Differentiation, Inflammatory response	protein phosphorylation, peptidyl-serine phosphorylation	86.3255	121
p53 signaling pathway: PPM1D	1.4e-10	2.02e-10	0.0377551	0.969892	1		Cell cycle	peptidyl-threonine dephosphorylation	79.7994	10
Thyroid hormone synthesis: TG	-1.33e-10	9.36e-11	-0.0357387	0.971499	1		Thyroid hormones biosynthesis		83.2657	38
p53 signaling pathway: CCNG1	1.23e-10	2.69e-10	0.0331048	0.973599	1	EVADING.GROWTH.SUPPRESSORS	Cell cycle, Cell division, Mitosis		80.4681	11
p53 signaling pathway: RCHY1	1.17e-10	2.16e-10	0.031471	0.974901	1		Ubl conjugation pathway	positive regulation of proteasomal ubiquitin-dependent protein catabolic process, protein ubiquitination involved in ubiquitin-dependent protein catabolic process, positive regulation of protein ubiquitination, protein ubiquitination	79.9861	10
B cell receptor signaling pathway: NFATC1	-1.14e-10	8.86e-10	-0.0305316	0.97565	1		Transcription regulation, Transcription	positive regulation of transcription, DNA-templated, intracellular signal transduction, positive regulation of transcription from RNA polymerase II promoter, calcineurin-NFAT signaling cascade, cell migration	80.9758	20
Prolactin signaling pathway: CCND1*	-9.55e-11	2.51e-10	-0.0256644	0.979531	1	EVADING.GROWTH.SUPPRESSORS, SUSTAINING.PROLIFERATIVE.SIGNALING	Cell division, Cell cycle, Transcription regulation, DNA damage, Transcription	positive regulation of cyclin-dependent protein serine/threonine kinase activity, positive regulation of protein phosphorylation, mitotic G1 DNA damage checkpoint, positive regulation of G2/M transition of mitotic cell cycle, response to UV-A, negative regulation of cell cycle arrest, G1/S transition of mitotic cell cycle, cellular response to DNA damage stimulus, negative regulation of transcrip…	82.4535	47
p53 signaling pathway: MDM2*	9.45e-11	2.78e-10	0.0253987	0.979743	1	EVADING.GROWTH.SUPPRESSORS	Host-virus interaction, Ubl conjugation pathway	negative regulation of cell cycle arrest, positive regulation of proteasomal ubiquitin-dependent protein catabolic process, regulation of protein catabolic process, negative regulation of signal transduction by p53 class mediator, protein ubiquitination involved in ubiquitin-dependent protein catabolic process, protein destabilization, negative regulation of DNA damage response, signal transducti…	77.693	10
Longevity regulating pathway - mammal: PPARGC1A*	-8.94e-11	8e-11	-0.0240333	0.980832	1		Biological rhythms, Transcription regulation, Transcription	positive regulation of sequence-specific DNA binding transcription factor activity, positive regulation of transcription from RNA polymerase II promoter, positive regulation of transcription, DNA-templated, regulation of transcription, DNA-templated	85.4277	8
Toll-like receptor signaling pathway: CD80	-8.84e-11	7.15e-11	-0.023754	0.981054	1	IMMUNE.DESTRUCTION	Host-virus interaction	positive regulation of peptidyl-tyrosine phosphorylation	83.3354	11
VEGF signaling pathway: PTGS2	8.79e-11	5.51e-11	0.0236124	0.981167	1		Lipid metabolism, Prostaglandin biosynthesis, Prostaglandin metabolism, Fatty acid biosynthesis, Fatty acid metabolism, Lipid biosynthesis	cyclooxygenase pathway	85.3618	12
p53 signaling pathway: CDK2 CCNE1	8.7e-11	4.7e-10	0.0233856	0.981348	1		Cell cycle, Cell division, Mitosis, DNA damage, Meiosis, DNA repair	regulation of gene silencing, histone phosphorylation, peptidyl-serine phosphorylation, positive regulation of cell proliferation	80.033	13
cGMP-PKG signaling pathway: NPPB	-8.12e-11	1.7e-10	-0.0217992	0.982613	1			receptor guanylyl cyclase signaling pathway, cGMP biosynthetic process	84.9487	68
p53 signaling pathway: TSC2	8.04e-11	2.36e-10	0.0215941	0.982777	1	GENOME.INSTABILITY.AND.MUTATION	Host-virus interaction		79.3954	10
Prolactin signaling pathway: GALT	-7.31e-11	7.48e-11	-0.0196517	0.984326	1		Galactose metabolism, Carbohydrate metabolism		83.4309	21
Inflammatory mediator regulation of TRP channels: TRPV4	1.47e-05	0.00158544	0.0191646	0.984714	1		Ion channel, Ion transport, Calcium transport, Calcium channel, Transport	cellular calcium ion homeostasis, positive regulation of cytosolic calcium ion concentration, calcium ion transport	84.5709	29
Inflammatory mediator regulation of TRP channels: TRPV4*	1.47e-05	0.00158544	0.0191646	0.984714	1		Ion channel, Ion transport, Calcium transport, Calcium channel, Transport	cellular calcium ion homeostasis, positive regulation of cytosolic calcium ion concentration, calcium ion transport	97.9939	1
p53 signaling pathway: IGFBP3	-7.1e-11	1.44e-10	-0.0190738	0.984787	1		Apoptosis	negative regulation of smooth muscle cell migration, negative regulation of protein phosphorylation, positive regulation of myoblast differentiation, negative regulation of smooth muscle cell proliferation, positive regulation of catalytic activity, protein phosphorylation	80.6994	10
p53 signaling pathway: PMAIP1	6.97e-11	3.98e-11	0.0187214	0.985068	1	RESISTING.CELL.DEATH	Apoptosis	positive regulation of apoptotic process, positive regulation of extrinsic apoptotic signaling pathway via death domain receptors, intrinsic apoptotic signaling pathway, positive regulation of protein oligomerization, positive regulation of release of cytochrome c from mitochondria, positive regulation of glucose metabolic process, response to dsRNA, proteasomal protein catabolic process, regulat…	80.2424	10
NF-kappa B signaling pathway: CXCL8	6.5e-11	3.55e-10	0.0174729	0.986063	1	INDUCING.ANGIOGENESIS, TUMOR.PROMOTING.INFLAMMATION	Inflammatory response, Chemotaxis	response to molecule of bacterial origin, cellular response to lipopolysaccharide, positive regulation of angiogenesis, regulation of single stranded viral RNA replication via double stranded DNA intermediate, negative regulation of G-protein coupled receptor protein signaling pathway, regulation of cell adhesion, receptor internalization, response to endoplasmic reticulum stress, cell cycle arre…	84.2343	66
Vascular smooth muscle contraction: ACTA2 MYL9 MYH11	-5.71e-11	6.01e-11	-0.0153341	0.987769	1				76.6706	59
p53 signaling pathway: SESN3	5.63e-11	1.66e-10	0.0151268	0.987935	1				80.9743	12
Insulin signaling pathway: RPS6	-5.53e-11	7.99e-11	-0.0148527	0.988153	1	SUSTAINING.PROLIFERATIVE.SIGNALING		positive regulation of apoptotic process, TOR signaling	78.4269	36
Complement and coagulation cascades: BDKRB1	-5.22e-11	4.6e-11	-0.0140254	0.988813	1				99.0852	6
p53 signaling pathway: ZMAT3	5.21e-11	4.42e-10	0.0139802	0.988849	1		Apoptosis, DNA damage, Growth regulation, Translocation, Protein transport, Transport		77.7347	10
p53 signaling pathway: IGF1	-5.01e-11	1.09e-10	-0.0134722	0.989254	1	SUSTAINING.PROLIFERATIVE.SIGNALING		skeletal muscle satellite cell maintenance involved in skeletal muscle regeneration, myoblast proliferation, positive regulation of cardiac muscle hypertrophy, myotube cell development, negative regulation of smooth muscle cell apoptotic process, bone mineralization involved in bone maturation, myoblast differentiation, positive regulation of glycolytic process, cell activation, proteoglycan bios…	81.6611	11
Oxytocin signaling pathway: RYR1	-4.95e-11	3.41e-11	-0.0132967	0.989394	1	GENOME.INSTABILITY.AND.MUTATION	Calcium channel, Calcium transport, Ion channel, Ion transport, Ligand-gated ion channel, Transport	response to hypoxia, calcium ion transport, response to caffeine, establishment of protein localization to endoplasmic reticulum, positive regulation of calcium-transporting ATPase activity, calcium ion transport into cytosol, cellular response to caffeine, calcium-mediated signaling using intracellular calcium source, positive regulation of sequestering of calcium ion, detection of calcium ion, …	86.3324	17
Insulin signaling pathway: PPARGC1A	-4.91e-11	7.99e-11	-0.0131964	0.989474	1		Biological rhythms, Transcription regulation, Transcription	positive regulation of sequence-specific DNA binding transcription factor activity, regulation of transcription, DNA-templated, positive regulation of transcription, DNA-templated, positive regulation of transcription from RNA polymerase II promoter	81.9736	31
Apoptosis: ACTB	-4.73e-11	4.88e-09	-0.0127128	0.98986	1			ATP-dependent chromatin remodeling	76.1655	46
TNF signaling pathway: CASP7	4.48e-11	1.77e-10	0.0120349	0.990401	1		Apoptosis	proteolysis	79.2203	23
p53 signaling pathway: SHISA5	4.44e-11	3.92e-10	0.0119187	0.990493	1		Apoptosis		76.9908	10
p53 signaling pathway: RPRM	-4.34e-11	4.2e-11	-0.0116611	0.990699	1				81.1145	10
Fc gamma R-mediated phagocytosis: PLA2G4B	-4.31e-11	6.26e-11	-0.0115727	0.990769	1		Lipid degradation, Lipid metabolism	glycerophospholipid catabolic process	78.6026	48
MAPK signaling pathway: TP53	-1.71e-08	5.74e-06	-0.0103208	0.991768	1	GENOME.INSTABILITY.AND.MUTATION	Transcription regulation, Transcription, Biological rhythms, Apoptosis, Necrosis, Host-virus interaction, Cell cycle	positive regulation of transcription from RNA polymerase II promoter, positive regulation of transcription, DNA-templated, cell cycle arrest, regulation of transcription, DNA-templated, oligodendrocyte apoptotic process, cellular response to DNA damage stimulus, DNA damage response, signal transduction by p53 class mediator, ER overload response, chromatin assembly, cellular response to glucose s…	79.013	88
Cholinergic synapse: CREB3	-3.72e-11	2.65e-11	-0.0100086	0.992017	1		Unfolded protein response, Transcription regulation, Transcription, Host-virus interaction, Chemotaxis, Biological rhythms, Differentiation	positive regulation of transcription from RNA polymerase II promoter involved in unfolded protein response, negative regulation of endoplasmic reticulum stress-induced intrinsic apoptotic signaling pathway, positive regulation of monocyte chemotaxis, positive regulation of transcription from RNA polymerase II promoter, negative regulation of transcription by competitive promoter binding, response…	79.1467	50
p53 signaling pathway: STEAP3	3.5e-11	8.78e-11	0.00939975	0.992502	1		Cell cycle, Apoptosis, Iron transport, Ion transport, Transport	protein secretion	79.6043	10
p53 signaling pathway: FAS	-3.31e-11	7.53e-11	-0.00889884	0.992902	1	RESISTING.CELL.DEATH	Apoptosis, Fatty acid biosynthesis, Fatty acid metabolism, Lipid biosynthesis, Lipid metabolism	positive regulation of apoptotic process, apoptotic process	80.5963	10
Insulin signaling pathway: PCK1	-3.24e-11	3.3e-11	-0.00870741	0.993055	1		Gluconeogenesis	response to insulin, internal protein amino acid acetylation	81.8501	32
p53 signaling pathway: PTEN	-3.16e-11	1.95e-10	-0.00847577	0.993239	1	GENOME.INSTABILITY.AND.MUTATION, SUSTAINING.PROLIFERATIVE.SIGNALING	Apoptosis, Lipid metabolism, Neurogenesis	negative regulation of protein phosphorylation, negative regulation of cyclin-dependent protein serine/threonine kinase activity involved in G1/S transition of mitotic cell cycle, activation of APC-Cdc20 complex activity, positive regulation of protein ubiquitination involved in ubiquitin-dependent protein catabolic process, inositol phosphate dephosphorylation, negative regulation of G1/S transi…	78.6152	10
Toll-like receptor signaling pathway: NFKB1	-3e-11	3.26e-11	-0.00806848	0.993564	1		Apoptosis, Transcription regulation, Transcription	negative regulation of calcidiol 1-monooxygenase activity, positive regulation of hyaluronan biosynthetic process, positive regulation of transcription, DNA-templated, positive regulation of transcription from RNA polymerase II promoter	80.929	37
p53 signaling pathway: BAX	-2.97e-11	7.23e-11	-0.00798966	0.993627	1	RESISTING.CELL.DEATH	Apoptosis, Host-virus interaction	intrinsic apoptotic signaling pathway, positive regulation of protein oligomerization, positive regulation of release of cytochrome c from mitochondria, release of matrix enzymes from mitochondria, B cell receptor apoptotic signaling pathway, B cell apoptotic process, activation of cysteine-type endopeptidase activity involved in apoptotic process by cytochrome c, establishment or maintenance of …	79.713	10
T cell receptor signaling pathway: NFATC1	-2.94e-11	8.95e-11	-0.00791494	0.993687	1		Transcription regulation, Transcription	positive regulation of transcription, DNA-templated, positive regulation of transcription from RNA polymerase II promoter, calcineurin-NFAT signaling cascade, intracellular signal transduction, cell migration	84.5409	49
p53 signaling pathway: TP73	-2.86e-11	4.07e-11	-0.00767386	0.993879	1		Cell cycle, Apoptosis, Host-virus interaction, Transcription regulation, Transcription	cellular response to DNA damage stimulus, intrinsic apoptotic signaling pathway in response to DNA damage by p53 class mediator, transcription from RNA polymerase II promoter, positive regulation of transcription, DNA-templated, positive regulation of transcription from RNA polymerase II promoter	81.0142	10
Oxytocin signaling pathway: PRKACA	-2.7e-11	1.9e-11	-0.00726693	0.994204	1	GENOME.INSTABILITY.AND.MUTATION	Angiogenesis, Apoptosis, Cell adhesion	regulation of osteoblast differentiation, regulation of bicellular tight junction assembly, cellular response to glucose stimulus, regulation of proteasomal protein catabolic process, peptidyl-serine phosphorylation, protein phosphorylation	79.3814	19
p53 signaling pathway: GTSE1	2.52e-11	2.13e-11	0.00678519	0.994588	1				80.8916	10
Chemokine signaling pathway: ROCK1	-2.28e-11	2e-11	-0.0061285	0.995112	1		Apoptosis, Biological rhythms	negative regulation of protein binding, membrane to membrane docking, leukocyte migration, leukocyte tethering or rolling, leukocyte cell-cell adhesion, protein phosphorylation	86.117	113
p53 signaling pathway: PERP	-2e-11	4.44e-11	-0.00537782	0.99571	1	RESISTING.CELL.DEATH	Apoptosis, Cell adhesion	activation of cysteine-type endopeptidase activity, positive regulation of proteolysis	81.0588	10
p53 signaling pathway: CDK4 CCND1	1.99e-11	4.84e-11	0.00535254	0.995731	1	EVADING.GROWTH.SUPPRESSORS, SUSTAINING.PROLIFERATIVE.SIGNALING	Cell cycle, Cell division, Differentiation, DNA damage, Transcription regulation, Transcription	negative regulation of cell cycle arrest, positive regulation of G2/M transition of mitotic cell cycle, protein phosphorylation, negative regulation of cellular senescence, type B pancreatic cell development, negative regulation of osteoblast differentiation, negative regulation of myeloid cell differentiation, positive regulation of cell-matrix adhesion, regulation of gene expression, negative r…	73.7104	15
Insulin signaling pathway: FBP1	-1.93e-11	3.14e-11	-0.00518283	0.995866	1	CELLULAR.ENERGETICS	Gluconeogenesis, Carbohydrate metabolism	protein homotetramerization, negative regulation of glycolytic process, cellular response to magnesium ion, negative regulation of Ras protein signal transduction, fructose 6-phosphate metabolic process, cellular response to drug, dephosphorylation, negative regulation of cell growth	81.7609	32
Vasopressin-regulated water reabsorption: AQP2	-1.92e-11	1.34e-11	-0.00517237	0.995874	1		Transport	glycerol transport, cellular response to copper ion, cellular response to mercury ion, water transport	79.8495	17
Insulin signaling pathway: FASN	-1.89e-11	1.44e-11	-0.00509076	0.995939	1		Fatty acid biosynthesis, Fatty acid metabolism, Lipid biosynthesis, Lipid metabolism	osteoblast differentiation	82.2821	30
Oxytocin signaling pathway: TRPM2	-1.81e-11	1.25e-11	-0.00486704	0.996118	1		Calcium channel, Calcium transport, Ion channel, Ion transport, Transport, Sodium channel, Sodium transport		85.2605	15
T cell receptor signaling pathway: RHOA	1.75e-11	1.26e-11	0.00469321	0.996256	1		Host-virus interaction, Cell division, Cell cycle, Neurogenesis, Differentiation	cleavage furrow formation, positive regulation of lipase activity, positive regulation of stress fiber assembly, regulation of filopodium assembly, positive regulation of pseudopodium assembly, positive regulation of substrate adhesion-dependent cell spreading, actin cytoskeleton organization	80.2765	25
Insulin signaling pathway: GCK	-1.73e-11	1.31e-11	-0.00465647	0.996286	1	CELLULAR.ENERGETICS, GENOME.INSTABILITY.AND.MUTATION	Glycolysis, Stress response, Innate immunity, Immunity	apoptotic mitochondrial changes, carbohydrate phosphorylation	82.9015	34
p53 signaling pathway: PIDD1	1.58e-11	2.98e-11	0.00425781	0.996604	1		Apoptosis	cellular response to DNA damage stimulus	79.1895	10
p53 signaling pathway: ADGRB1	1.58e-11	2.98e-11	0.00425781	0.996604	1				79.1895	10
Apoptosis: GADD45G	1.46e-11	3.08e-11	0.00392658	0.996868	1	REPLICATIVE.IMMORTALITY	Apoptosis, Differentiation, Growth arrest, DNA damage, Cell cycle	positive regulation of apoptotic process, activation of MAPKKK activity, positive regulation of p38MAPK cascade, positive regulation of JNK cascade, mitotic cell cycle arrest	80.597	33
Apoptosis: CFLAR*	1.32e-11	1.73e-11	0.0035493	0.997169	1	RESISTING.CELL.DEATH	Apoptosis, Host-virus interaction	regulation of necroptotic process, negative regulation of extrinsic apoptotic signaling pathway	80.9427	31
Adipocytokine signaling pathway: POMC	-1.26e-11	1.28e-11	-0.00339024	0.997296	1			negative regulation of tumor necrosis factor production, positive regulation of transcription from RNA polymerase II promoter	79.7228	8
Apoptosis: BIRC2	1.26e-11	1.37e-11	0.00337717	0.997306	1	RESISTING.CELL.DEATH	Apoptosis, Ubl conjugation pathway, Transcription regulation, Transcription, Wnt signaling pathway, Chromosome partition, Cell cycle, Mitosis, Cell division	positive regulation of protein K63-linked ubiquitination, positive regulation of protein K48-linked ubiquitination, positive regulation of protein monoubiquitination, negative regulation of apoptotic process, protein polyubiquitination, regulation of cell cycle, proteasome-mediated ubiquitin-dependent protein catabolic process, positive regulation of protein ubiquitination, protein ubiquitination…	82.1669	34
mTOR signaling pathway: RPS6	-1.24e-11	1.76e-11	-0.00333715	0.997338	1	SUSTAINING.PROLIFERATIVE.SIGNALING		TOR signaling, positive regulation of apoptotic process	82.4209	147
GnRH signaling pathway: MAPK14	-1.12e-11	1.22e-11	-0.00300515	0.997603	1	SUSTAINING.PROLIFERATIVE.SIGNALING	Stress response, Transcription regulation, Transcription, Apoptosis, Cell cycle	intracellular signal transduction, regulation of cytokine production involved in inflammatory response, cellular response to lipopolysaccharide, response to stress, peptidyl-serine phosphorylation, response to osmotic stress, MAPK cascade, myoblast differentiation	85.7962	22
Apoptosis: BCL2A1	1.09e-11	9.42e-12	0.00292895	0.997664	1	RESISTING.CELL.DEATH	Apoptosis		81.7795	31
p53 signaling pathway: SERPINE1	1.06e-11	1.38e-10	0.00285956	0.997719	1			negative regulation of plasminogen activation, negative regulation of fibrinolysis, negative regulation of smooth muscle cell migration, negative regulation of smooth muscle cell-matrix adhesion, positive regulation of receptor-mediated endocytosis, regulation of receptor activity, negative regulation of cell adhesion mediated by integrin, negative regulation of cell migration, negative regulatio…	78.8771	10
Glucagon signaling pathway: PYGB	-1.05e-11	1.01e-11	-0.00282924	0.997743	1		Glycogen metabolism, Carbohydrate metabolism		73.241	25
Oxytocin signaling pathway: C00219	-9.92e-12	7.02e-12	-0.00266549	0.997874	1				82.8808	28
Melanogenesis: TYR*	-9.74e-12	7.66e-12	-0.00261657	0.997913	1		Melanin biosynthesis	melanin biosynthetic process	78.0185	12
Oxytocin signaling pathway: PRKAG2	-8.32e-12	5.82e-12	-0.00223514	0.998217	1	GENOME.INSTABILITY.AND.MUTATION	Fatty acid biosynthesis, Fatty acid metabolism, Lipid biosynthesis, Lipid metabolism, Cholesterol biosynthesis, Sterol biosynthesis, Steroid biosynthesis, Cholesterol metabolism, Sterol metabolism, Steroid metabolism, Autophagy, Biological rhythms, Wnt signaling pathway, Transcription regulation, Transcription	negative regulation of protein serine/threonine kinase activity, negative regulation of protein kinase activity, positive regulation of gene expression, protein phosphorylation	80.0957	25
Insulin signaling pathway: ACACA	-8.21e-12	6.08e-12	-0.00220717	0.998239	1		Fatty acid biosynthesis, Fatty acid metabolism, Lipid biosynthesis, Lipid metabolism	protein homotetramerization, acetyl-CoA metabolic process	83.3365	38
TNF signaling pathway: IKBKG	-7.64e-12	1e-11	-0.00205466	0.998361	1	GENOME.INSTABILITY.AND.MUTATION	Transcription regulation, Transcription, Host-virus interaction	positive regulation of transcription from RNA polymerase II promoter, positive regulation of NF-kappaB transcription factor activity, cellular response to DNA damage stimulus, positive regulation of I-kappaB kinase/NF-kappaB signaling	83.564	9
mTOR signaling pathway: EIF4B	-6.94e-12	7.92e-12	-0.00186418	0.998513	1		Initiation factor, Protein biosynthesis		82.6705	147
Melanogenesis: TYRP1	6.41e-12	6.33e-12	0.00172241	0.998626	1		Melanin biosynthesis		78.0231	12
Insulin signaling pathway: LIPE	-6.41e-12	1.07e-11	-0.00172162	0.998627	1		Lipid metabolism, Cholesterol metabolism, Sterol metabolism, Steroid metabolism, Lipid degradation		80.989	38
Natural killer cell mediated cytotoxicity: CSF2	-5.89e-12	6.58e-12	-0.00158236	0.998738	1			positive regulation of podosome assembly, negative regulation of extrinsic apoptotic signaling pathway in absence of ligand, negative regulation of cytolysis, positive regulation of gene expression, dendritic cell differentiation, positive regulation of interleukin-23 production, positive regulation of macrophage derived foam cell differentiation, positive regulation of tyrosine phosphorylation o…	78.4227	111
Glucagon signaling pathway: PKM	5.38e-12	1.72e-09	0.00144667	0.998846	1		Glycolysis	programmed cell death	75.6534	12
Oxytocin signaling pathway: RCAN1	-4.91e-12	3.5e-12	-0.00132098	0.998946	1				78.1783	26
MAPK signaling pathway: FOS	4.43e-09	1.08e-05	0.00131261	0.998953	1	SUSTAINING.PROLIFERATIVE.SIGNALING		positive regulation of transcription, DNA-templated, SMAD protein signal transduction, transforming growth factor beta receptor signaling pathway, cellular response to reactive oxygen species	82.8749	141
cAMP signaling pathway: BDNF	-4.55e-12	3.34e-12	-0.00122319	0.999024	1			positive regulation of synapse assembly	86.0691	101
TNF signaling pathway: CEBPB	-3.79e-12	1.6e-11	-0.00101934	0.999187	1		Transcription regulation, Transcription, Differentiation	positive regulation of transcription from RNA polymerase II promoter in response to endoplasmic reticulum stress, positive regulation of transcription from RNA polymerase II promoter, response to endoplasmic reticulum stress, regulation of transcription, DNA-templated	82.8429	13
Gap junction: GJA1 GJA1**	-3.32e-12	6.12e-12	-0.00089252	0.999288	1			cell communication by electrical coupling, ion transmembrane transport, cell-cell signaling, signal transduction	81.2478	72
GnRH signaling pathway: ELK1	-3.12e-12	3.91e-12	-0.00083825	0.999331	1	SUSTAINING.PROLIFERATIVE.SIGNALING	Transcription regulation, Transcription	positive regulation of transcription, DNA-templated, positive regulation of transcription from RNA polymerase II promoter, transcription from RNA polymerase II promoter	79.0183	29
Oxytocin signaling pathway: RGS2	-2.42e-12	1.73e-12	-0.00064971	0.999482	1		Translation regulation, Cell cycle		77.4285	26
TGF-beta signaling pathway: CDKN2B	-1.77e-12	1.51e-12	-0.00047535	0.999621	1		Cell cycle	regulation of cyclin-dependent protein serine/threonine kinase activity, negative regulation of protein serine/threonine kinase activity, negative regulation of phosphorylation	82.3792	40
Glucagon signaling pathway: PFKFB1	-1.72e-12	1.42e-12	-0.00046184	0.999632	1	CELLULAR.ENERGETICS		dephosphorylation, fructose 2,6-bisphosphate metabolic process	77.811	12
Apoptosis: BCL2L1	-1.68e-12	8.26e-12	-0.00045144	0.99964	1	RESISTING.CELL.DEATH	Apoptosis, Endocytosis	regulation of mitochondrial membrane permeability, regulation of mitochondrial membrane potential, release of cytochrome c from mitochondria, response to cytokine, negative regulation of execution phase of apoptosis, negative regulation of intrinsic apoptotic signaling pathway, suppression by virus of host apoptotic process, negative regulation of apoptotic process, negative regulation of establi…	81.7851	31
Gap junction: GJA1 GJA1	-1.63e-12	2.83e-12	-0.0004375	0.999651	1			cell communication by electrical coupling, ion transmembrane transport, cell-cell signaling, signal transduction	81.4211	73
Gap junction: GJA1 GJA1*	-1.63e-12	2.83e-12	-0.0004375	0.999651	1			cell communication by electrical coupling, ion transmembrane transport, cell-cell signaling, signal transduction	81.4211	73
RIG-I-like receptor signaling pathway: CHUK IKBKB IKBKG	1.59e-12	1.98e-12	0.00042716	0.999659	1		Host-virus interaction, Transcription regulation, Transcription	positive regulation of transcription from RNA polymerase II promoter, cellular response to tumor necrosis factor, protein phosphorylation, positive regulation of NF-kappaB transcription factor activity, serine phosphorylation of STAT protein, positive regulation of I-kappaB kinase/NF-kappaB signaling, cellular response to DNA damage stimulus	85.7355	23
Gap junction: GJA1 TJP1	-1.58e-12	2.33e-12	-0.00042515	0.999661	1			cell communication by electrical coupling, ion transmembrane transport, cell-cell signaling, signal transduction	81.119	72
Apoptosis: PTPN13	-1.41e-12	1.25e-11	-0.00037879	0.999698	1				82.2773	31
TNF signaling pathway: CREB3	-6.55e-13	9.25e-13	-0.00017608	0.99986	1		Unfolded protein response, Transcription regulation, Transcription, Host-virus interaction, Chemotaxis, Biological rhythms, Differentiation, DNA damage	positive regulation of transcription from RNA polymerase II promoter, positive regulation of transcription from RNA polymerase II promoter involved in unfolded protein response, negative regulation of endoplasmic reticulum stress-induced intrinsic apoptotic signaling pathway, positive regulation of monocyte chemotaxis, response to organic substance, negative regulation of transcription by competi…	80.3201	29
Carbohydrate digestion and absorption: SLC2A2	-5.07e-13	3.49e-13	-0.00013624	0.999891	1		Sugar transport, Transport		92.1519	6
Insulin signaling pathway: PKLR	-4.96e-13	3.68e-13	-0.00013323	0.999894	1	CELLULAR.ENERGETICS, GENOME.INSTABILITY.AND.MUTATION	Glycolysis		82.9585	30
Oxytocin signaling pathway: PTGS2*	-4.18e-13	2.99e-13	-0.00011244	0.99991	1		Fatty acid biosynthesis, Fatty acid metabolism, Lipid biosynthesis, Lipid metabolism, Prostaglandin biosynthesis, Prostaglandin metabolism	cyclooxygenase pathway	78.9977	26
Apoptosis: TRAF1	-3.96e-13	1.62e-12	-0.00010638	0.999915	1		Apoptosis, Ubl conjugation pathway	regulation of extrinsic apoptotic signaling pathway, positive regulation of NF-kappaB transcription factor activity, regulation of apoptotic process, tumor necrosis factor-mediated signaling pathway, positive regulation of JUN kinase activity, protein K63-linked ubiquitination, protein autoubiquitination	82.9497	32
Dopaminergic synapse: KIF5A GRIA1	-1.36e-13	9.9e-14	-3.66e-05	0.999971	1		Transport, Ion channel, Ion transport, Ligand-gated ion channel	positive regulation of potassium ion transport, positive regulation of establishment of protein localization to plasma membrane, regulation of membrane potential, ionotropic glutamate receptor signaling pathway	76.1996	83
p53 signaling pathway: SERPINB5	-1.18e-13	1.62e-13	-3.18e-05	0.999975	1				81.2427	10
Oxytocin signaling pathway: C00942	-9.14e-14	6.31e-14	-2.46e-05	0.99998	1				82.0864	28
Dopaminergic synapse: GRIN2A	-5.19e-14	3.62e-14	-1.39e-05	0.999989	1		Ion channel, Ion transport, Ligand-gated ion channel, Transport	response to ethanol	76.2537	78
Fc epsilon RI signaling pathway: PLA2G4B	-3.54e-14	2.87e-14	-9.5e-06	0.999992	1		Lipid degradation, Lipid metabolism	glycerophospholipid catabolic process	78.9211	25
B cell receptor signaling pathway: NFKB1	3.04e-14	2.56e-13	8.18e-06	0.999993	1		Transcription regulation, Transcription, Apoptosis, Host-virus interaction	positive regulation of transcription, DNA-templated, positive regulation of transcription from RNA polymerase II promoter, negative regulation of calcidiol 1-monooxygenase activity, positive regulation of hyaluronan biosynthetic process, response to UV-B, nucleotide-binding oligomerization domain containing 2 signaling pathway, response to organic substance, cellular response to interleukin-1, ne…	79.645	38
GnRH signaling pathway: JUN	-2.38e-14	2.05e-14	-6.4e-06	0.999995	1	RESISTING.CELL.DEATH, SUSTAINING.PROLIFERATIVE.SIGNALING	Transcription regulation, Transcription	SMAD protein import into nucleus, positive regulation of DNA-templated transcription, initiation, positive regulation by host of viral transcription, negative regulation by host of viral transcription, negative regulation of DNA binding, SMAD protein signal transduction, positive regulation of transcription, DNA-templated, transforming growth factor beta receptor signaling pathway, positive regul…	83.0249	21
Regulation of actin cytoskeleton: ACTN4	-7.72e-15	8.32e-15	-2.07e-06	0.999998	1		Protein transport, Transport	peroxisome proliferator activated receptor signaling pathway, retinoic acid receptor signaling pathway, positive regulation of cellular component movement, regulation of nucleic acid-templated transcription, microspike assembly, positive regulation of potassium ion transport, positive regulation of potassium ion transmembrane transporter activity, protein homotetramerization	80.5604	115
Regulation of actin cytoskeleton: VCL*	-6.76e-15	7.85e-15	-1.82e-06	0.999999	1		Cell adhesion		80.4375	112
Insulin signaling pathway: EIF4E	-3.06e-15	2.8e-15	-8.23e-07	0.999999	1		Translation regulation, Initiation factor, Protein biosynthesis, Host-virus interaction	regulation of translation	77.4964	56
Regulation of actin cytoskeleton: MYL12B MYH9 ACTB	-2.88e-15	3.22e-15	-7.74e-07	0.999999	1		Cell shape, Cell adhesion	actomyosin structure organization, actin filament-based movement, angiogenesis, membrane protein ectodomain proteolysis, mitotic cytokinesis, metabolic process, ATP-dependent chromatin remodeling	78.9966	127
FoxO signaling pathway: CCNB3	0	0	0	1	1		Cell cycle, Cell division, Meiosis, Mitosis		82.0468	83
FoxO signaling pathway: CCND1	0	0	0	1	1	EVADING.GROWTH.SUPPRESSORS, SUSTAINING.PROLIFERATIVE.SIGNALING	Cell cycle, Cell division, DNA damage, Transcription regulation, Transcription	G1/S transition of mitotic cell cycle, positive regulation of cyclin-dependent protein serine/threonine kinase activity, negative regulation of transcription from RNA polymerase II promoter, mitotic G1 DNA damage checkpoint, positive regulation of G2/M transition of mitotic cell cycle, cellular response to DNA damage stimulus, response to UV-A, positive regulation of protein phosphorylation, nega…	81.0907	82
FoxO signaling pathway: CCNG2	0	0	0	1	1	EVADING.GROWTH.SUPPRESSORS, SUSTAINING.PROLIFERATIVE.SIGNALING	Cell cycle, Cell division, Mitosis		81.5613	81
FoxO signaling pathway: CDKN2B	0	0	0	1	1		Cell cycle	negative regulation of phosphorylation, regulation of cyclin-dependent protein serine/threonine kinase activity, negative regulation of protein serine/threonine kinase activity	81.5544	81
FoxO signaling pathway: CDKN2D	0	0	0	1	1	REPLICATIVE.IMMORTALITY, EVADING.GROWTH.SUPPRESSORS	Cell cycle	negative regulation of phosphorylation, G1/S transition of mitotic cell cycle, negative regulation of cell growth, regulation of cyclin-dependent protein serine/threonine kinase activity, negative regulation of protein serine/threonine kinase activity, cell cycle arrest, negative regulation of cell proliferation	81.6087	81
FoxO signaling pathway: CDKN1A	0	0	0	1	1	REPLICATIVE.IMMORTALITY, EVADING.GROWTH.SUPPRESSORS, SUSTAINING.PROLIFERATIVE.SIGNALING	Cell cycle	negative regulation of phosphorylation, G1/S transition of mitotic cell cycle, negative regulation of cell growth, cell cycle arrest, DNA damage response, signal transduction by p53 class mediator resulting in cell cycle arrest, negative regulation of cell proliferation, protein phosphorylation, positive regulation of protein kinase activity	81.0018	81
FoxO signaling pathway: CDKN1B	0	0	0	1	1	EVADING.GROWTH.SUPPRESSORS	Cell cycle	negative regulation of phosphorylation, G1/S transition of mitotic cell cycle, negative regulation of cell growth, mitotic cell cycle arrest, autophagic cell death, cellular response to lithium ion, negative regulation of cell proliferation, negative regulation of kinase activity, negative regulation of mitotic cell cycle, positive regulation of cell death, positive regulation of protein cataboli…	81.5348	81
FoxO signaling pathway: RBL2	0	0	0	1	1	REPLICATIVE.IMMORTALITY	Cell cycle, Transcription regulation, Transcription	regulation of lipid kinase activity	81.4346	81
FoxO signaling pathway: PLK4	0	0	0	1	1		Cell cycle, Apoptosis, DNA damage, Cell division, Mitosis	positive regulation of centriole replication, regulation of centriole replication, protein phosphorylation, mitotic spindle organization, negative regulation of transcription from RNA polymerase II promoter, positive regulation of proteasomal ubiquitin-dependent protein catabolic process involved in cellular response to hypoxia, regulation of cell division, cellular response to DNA damage stimulu…	81.7101	84
FoxO signaling pathway: GADD45G	0	0	0	1	1	REPLICATIVE.IMMORTALITY	Apoptosis, Differentiation, Cell cycle, DNA damage, Growth arrest	positive regulation of apoptotic process, activation of MAPKKK activity, positive regulation of p38MAPK cascade, positive regulation of JNK cascade, mitotic cell cycle arrest	80.8666	83
FoxO signaling pathway: FASLG	0	0	0	1	1	RESISTING.CELL.DEATH	Apoptosis, Transcription regulation, Transcription	positive regulation of apoptotic process, extrinsic apoptotic signaling pathway via death domain receptors, negative regulation of transcription from RNA polymerase II promoter, necroptotic process, T cell apoptotic process, necroptotic signaling pathway, positive regulation of endothelial cell apoptotic process, apoptotic signaling pathway, extrinsic apoptotic signaling pathway, negative regulat…	81.4591	81
FoxO signaling pathway: BCL2L11	0	0	0	1	1	RESISTING.CELL.DEATH	Apoptosis	positive regulation of fibroblast apoptotic process, positive regulation of protein homooligomerization, intrinsic apoptotic signaling pathway in response to DNA damage, response to endoplasmic reticulum stress	81.5461	81
FoxO signaling pathway: TNFSF10	0	0	0	1	1	RESISTING.CELL.DEATH			81.609	81
FoxO signaling pathway: BCL6	0	0	0	1	1		Inflammatory response, Transcription regulation, Transcription, Immunity	positive regulation of apoptotic process, negative regulation of cell growth, negative regulation of transcription from RNA polymerase II promoter, cellular response to DNA damage stimulus	80.8954	81
FoxO signaling pathway: BNIP3	0	0	0	1	1	RESISTING.CELL.DEATH	Apoptosis, Host-virus interaction	positive regulation of apoptotic process, negative regulation of membrane potential, negative regulation of mitochondrial fusion, mitochondrial outer membrane permeabilization, granzyme-mediated apoptotic signaling pathway, positive regulation of programmed cell death, positive regulation of protein complex disassembly, mitochondrial fragmentation involved in apoptotic process, regulation of mito…	81.2844	81
FoxO signaling pathway: ATG12	0	0	0	1	1	RESISTING.CELL.DEATH	Autophagy, Ubl conjugation pathway, Innate immunity, Immunity		81.3062	81
FoxO signaling pathway: GABARAP	0	0	0	1	1		Autophagy, Apoptosis, Protein transport, Transport	extrinsic apoptotic signaling pathway via death domain receptors	79.9246	83
FoxO signaling pathway: CAT	0	0	0	1	1		Detoxification, Hydrogen peroxide	hydrogen peroxide catabolic process, protein tetramerization, protein homotetramerization, osteoblast differentiation	81.3872	81
FoxO signaling pathway: SOD2	0	0	0	1	1	TUMOR.PROMOTING.INFLAMMATION		superoxide metabolic process	80.9881	81
FoxO signaling pathway: GADD45G*	0	0	0	1	1	REPLICATIVE.IMMORTALITY	Apoptosis, Differentiation, Cell cycle, DNA damage, Growth arrest	positive regulation of apoptotic process, activation of MAPKKK activity, positive regulation of p38MAPK cascade, positive regulation of JNK cascade, mitotic cell cycle arrest	80.8666	83
FoxO signaling pathway: ATM	0	0	0	1	1	REPLICATIVE.IMMORTALITY, EVADING.GROWTH.SUPPRESSORS, GENOME.INSTABILITY.AND.MUTATION	Cell cycle, DNA damage	histone mRNA catabolic process, protein phosphorylation, DNA damage induced protein phosphorylation, cellular response to gamma radiation, peptidyl-serine phosphorylation, response to ionizing radiation, protein autophosphorylation	81.3072	81
FoxO signaling pathway: PCK1	0	0	0	1	1		Gluconeogenesis	response to insulin, internal protein amino acid acetylation	81.5631	82
FoxO signaling pathway: G6PC	0	0	0	1	1		Gluconeogenesis		81.7889	83
FoxO signaling pathway: BCL6*	0	0	0	1	1		Inflammatory response, Transcription regulation, Transcription, Immunity	positive regulation of apoptotic process, negative regulation of cell growth, negative regulation of transcription from RNA polymerase II promoter, cellular response to DNA damage stimulus	80.8954	81
FoxO signaling pathway: IL7R	0	0	0	1	1				81.6293	81
FoxO signaling pathway: KLF2	0	0	0	1	1		Transcription regulation, Transcription		81.3843	81
FoxO signaling pathway: S1PR1	0	0	0	1	1		Angiogenesis, Chemotaxis	sphingosine-1-phosphate signaling pathway	81.7184	82
FoxO signaling pathway: RAG1	0	0	0	1	1		DNA recombination, Ubl conjugation pathway		81.9273	82
FoxO signaling pathway: FBXO32	0	0	0	1	1		Ubl conjugation pathway		81.5844	82
Cell cycle: RB1	0	0	0	1	1	GENOME.INSTABILITY.AND.MUTATION	Cell cycle, Host-virus interaction, Transcription regulation, Transcription	regulation of lipid kinase activity, negative regulation of transcription, DNA-templated	78.3958	72
Cell cycle: TFDP1 E2F4	0	0	0	1	1		Cell cycle, Transcription regulation, Transcription, Cilium biogenesis/degradation	negative regulation of transcription, DNA-templated, positive regulation of transcription from RNA polymerase II promoter	77.9299	73
Cell cycle: CDC6 ORC3 ORC5 ORC4 ORC2 ORC1 ORC6	6.71e-18	1.53e-17	1.8e-09	1	1		DNA replication, Cell cycle, Mitosis, Cell division	positive regulation of chromosome segregation	78.6096	74
p53 signaling pathway: CDK1 CCNB3	5.45e-16	3.88e-16	1.47e-07	1	1		Cell cycle, Apoptosis, Cell division, Mitosis, Meiosis	protein localization to kinetochore, peptidyl-serine phosphorylation, peptidyl-threonine phosphorylation, negative regulation of apoptotic process	81.9874	17
Apoptosis: BAX*	-9.96e-18	1.61e-17	-2.68e-09	1	1	RESISTING.CELL.DEATH	Apoptosis, Host-virus interaction	positive regulation of release of cytochrome c from mitochondria, regulation of protein homodimerization activity, regulation of mitochondrial membrane potential, release of cytochrome c from mitochondria, positive regulation of protein oligomerization, activation of cysteine-type endopeptidase activity involved in apoptotic process by cytochrome c, establishment or maintenance of transmembrane e…	80.6823	72
Apoptosis: BAK1*	-5.2e-18	7.27e-18	-1.4e-09	1	1		Apoptosis	regulation of protein homodimerization activity, regulation of mitochondrial membrane permeability, regulation of mitochondrial membrane potential, release of cytochrome c from mitochondria, establishment or maintenance of transmembrane electrochemical gradient, regulation of protein heterodimerization activity, activation of cysteine-type endopeptidase activity, positive regulation of proteolysis	80.758	72
Neurotrophin signaling pathway: NFKB1	0	0	0	1	1		Apoptosis, Transcription regulation, Transcription, Host-virus interaction	positive regulation of transcription, DNA-templated, positive regulation of transcription from RNA polymerase II promoter, negative regulation of calcidiol 1-monooxygenase activity, positive regulation of hyaluronan biosynthetic process, response to UV-B, nucleotide-binding oligomerization domain containing 2 signaling pathway, response to organic substance, negative regulation of apoptotic proce…	78.9158	112
Neurotrophin signaling pathway: FOXO3	0	0	0	1	1	RESISTING.CELL.DEATH	Apoptosis, Transcription regulation, Transcription	positive regulation of transcription, DNA-templated, positive regulation of transcription from RNA polymerase II promoter, regulation of translation, positive regulation of erythrocyte differentiation	79.3041	108
Neurotrophin signaling pathway: BAD	0	0	0	1	1	RESISTING.CELL.DEATH	Apoptosis	apoptotic process, cellular response to nicotine, pore complex assembly, activation of cysteine-type endopeptidase activity, positive regulation of proteolysis, positive regulation of cysteine-type endopeptidase activity involved in apoptotic process, positive regulation of apoptotic process	79.4361	108
Neurotrophin signaling pathway: GSK3B	0	0	0	1	1		Biological rhythms, Glycogen metabolism, Carbohydrate metabolism, Wnt signaling pathway, Neurogenesis, Differentiation	negative regulation of protein binding, glycogen metabolic process, positive regulation of protein export from nucleus, ER overload response, negative regulation of apoptotic process, positive regulation of protein complex assembly, canonical Wnt signaling pathway, peptidyl-serine phosphorylation, intracellular signal transduction, protein autophosphorylation, protein phosphorylation	79.5528	108
Neurotrophin signaling pathway: RHOA	-2.51e-17	5.19e-17	-6.74e-09	1	1		Host-virus interaction, Cell division, Cell cycle	cleavage furrow formation, positive regulation of lipase activity, positive regulation of stress fiber assembly	81.4131	25
Dopaminergic synapse: CACNA1C	-3.6e-16	2.56e-16	-9.69e-08	1	1		Voltage-gated channel, Ion channel, Ion transport, Calcium channel, Calcium transport, Transport	positive regulation of cytosolic calcium ion concentration, calcium ion import, positive regulation of calcium ion transport, calcium ion transport	75.2845	56
Inflammatory mediator regulation of TRP channels: ASIC2	9.63e-18	0.0105153	2.59e-09	1	1		Ion channel, Ion transport, Sodium channel, Sodium transport, Transport, Calcium transport	cellular response to pH, sodium ion transmembrane transport	NA	5
Regulation of actin cytoskeleton: MSN	-4.26e-16	6.49e-15	-1.14e-07	1	1		Cell shape	actin filament bundle assembly, phosphatidylinositol-mediated signaling	79.5055	108
Insulin signaling pathway: C00369	-4.43e-16	4.45e-16	-1.19e-07	1	1				79.6207	55
Estrogen signaling pathway: CREB3	0	0	0	1	1		Unfolded protein response, Transcription regulation, Transcription, Host-virus interaction, Chemotaxis, Biological rhythms, Differentiation, DNA damage	positive regulation of transcription from RNA polymerase II promoter, positive regulation of transcription from RNA polymerase II promoter involved in unfolded protein response, negative regulation of endoplasmic reticulum stress-induced intrinsic apoptotic signaling pathway, positive regulation of monocyte chemotaxis, transcription from RNA polymerase II promoter, negative regulation of transcri…	76.9386	45
Estrogen signaling pathway: ESR1 C00951	0	0	0	1	1		Transcription regulation, Transcription	positive regulation of transcription from RNA polymerase II promoter, positive regulation of transcription, DNA-templated, transcription from RNA polymerase II promoter, positive regulation of sequence-specific DNA binding transcription factor activity, response to estradiol, response to estrogen, cellular response to estradiol stimulus, negative regulation of I-kappaB kinase/NF-kappaB signaling,…	78.1666	38
Estrogen signaling pathway: ESR1 FOS	0	0	0	1	1		Transcription regulation, Transcription	positive regulation of transcription from RNA polymerase II promoter, positive regulation of transcription, DNA-templated, transcription from RNA polymerase II promoter, positive regulation of sequence-specific DNA binding transcription factor activity, response to estradiol, response to estrogen, cellular response to estradiol stimulus, negative regulation of I-kappaB kinase/NF-kappaB signaling,…	75.8179	40
Estrogen signaling pathway: ESR1 C00951*	0	0	0	1	1		Transcription regulation, Transcription	positive regulation of transcription from RNA polymerase II promoter, positive regulation of transcription, DNA-templated, transcription from RNA polymerase II promoter, positive regulation of sequence-specific DNA binding transcription factor activity, response to estradiol, response to estrogen, cellular response to estradiol stimulus, negative regulation of I-kappaB kinase/NF-kappaB signaling,…	78.1666	38
Prolactin signaling pathway: CCND1	1.6e-16	9.88e-17	4.3e-08	1	1	EVADING.GROWTH.SUPPRESSORS, SUSTAINING.PROLIFERATIVE.SIGNALING	Cell division, Cell cycle, Transcription regulation, DNA damage, Transcription	positive regulation of cyclin-dependent protein serine/threonine kinase activity, positive regulation of protein phosphorylation, mitotic G1 DNA damage checkpoint, positive regulation of G2/M transition of mitotic cell cycle, response to UV-A, negative regulation of cell cycle arrest, G1/S transition of mitotic cell cycle, cellular response to DNA damage stimulus, negative regulation of transcrip…	80.9163	46
Prolactin signaling pathway: TNFSF11	0	0	0	1	1				85.7255	16
Prolactin signaling pathway: ELF5	0	0	0	1	1		Transcription regulation, Transcription		85.7237	16
Prolactin signaling pathway: CSN2	0	0	0	1	1			lactation	84.7831	16
Prolactin signaling pathway: LHCGR	0	0	0	1	1				85.7133	16
Prolactin signaling pathway: ESR1	0	0	0	1	1		Transcription regulation, Transcription	response to estradiol, response to estrogen, cellular response to estradiol stimulus, negative regulation of I-kappaB kinase/NF-kappaB signaling, negative regulation of gene expression, negative regulation of sequence-specific DNA binding transcription factor activity, positive regulation of sequence-specific DNA binding transcription factor activity, positive regulation of transcription, DNA-tem…	86.3865	17
Prolactin signaling pathway: IRF1	0	0	0	1	1		Innate immunity, Antiviral defense, Transcription regulation, Transcription, Immunity	cellular response to interferon-beta, cell cycle arrest, apoptotic process, defense response to virus, positive regulation of transcription, DNA-templated	84.2662	16
Prolactin signaling pathway: TH	0	0	0	1	1		Catecholamine biosynthesis, Neurotransmitter biosynthesis	epinephrine biosynthetic process, norepinephrine biosynthetic process, dopamine biosynthetic process, response to ethanol, response to hypoxia	85.7307	16
Prolactin signaling pathway: PRLR**	0	0	0	1	1	SUSTAINING.PROLIFERATIVE.SIGNALING		activation of transmembrane receptor protein tyrosine kinase activity	85.6785	16
Prolactin signaling pathway: SLC2A2	0	0	0	1	1		Sugar transport, Transport		85.7203	16
Prolactin signaling pathway: GCK	0	0	0	1	1	CELLULAR.ENERGETICS, GENOME.INSTABILITY.AND.MUTATION	Innate immunity, Glycolysis, Stress response, Immunity		85.5496	16
Prolactin signaling pathway: CCND2	0	0	0	1	1	SUSTAINING.PROLIFERATIVE.SIGNALING	Cell division, Cell cycle	positive regulation of cyclin-dependent protein serine/threonine kinase activity, positive regulation of protein phosphorylation	83.3571	16
Prolactin signaling pathway: INS	0	0	0	1	1		Carbohydrate metabolism, Glucose metabolism	negative regulation of acute inflammatory response, alpha-beta T cell activation, negative regulation of feeding behavior, acute-phase response, regulation of transmembrane transporter activity, negative regulation of NAD(P)H oxidase activity, positive regulation of glycolytic process, negative regulation of respiratory burst involved in inflammatory response, negative regulation of protein oligo…	84.7831	16
Aldosterone-regulated sodium reabsorption: C00762	-6.65e-16	0.728114	-1.79e-07	1	1				NA	0

## Sheet: neop 2
Circuit name (pathway:effector)	logFC	AveExpr	Moderated t	P-Value	adj.P-Val	Hallmarks	Uniprot	GO	% imputed genes	# genes/circuit
Cytosolic DNA-sensing pathway: TBK1	0.00061117	0.00027129	32.0017	1.13e-140	1.22e-137		Host-virus interaction, Antiviral defense, Innate immunity, Immunity	positive regulation of transcription from RNA polymerase II promoter, positive regulation of interferon-beta production, positive regulation of interferon-alpha production	88.5548	13
Rap1 signaling pathway: GNAI1	0.0850446	0.0351087	21.3516	8.18e-79	8.88e-76		Cell cycle, Cell division	cell division	75.1045	6
ErbB signaling pathway: CDKN1A	0.0021396	0.00166898	19.2005	1.03e-66	1.12e-63	REPLICATIVE.IMMORTALITY, EVADING.GROWTH.SUPPRESSORS, SUSTAINING.PROLIFERATIVE.SIGNALING	Cell cycle	negative regulation of phosphorylation, protein phosphorylation, G1/S transition of mitotic cell cycle, cell cycle arrest, DNA damage response, signal transduction by p53 class mediator resulting in cell cycle arrest, negative regulation of cell growth, negative regulation of cell proliferation, positive regulation of protein kinase activity	82.6162	32
Rap1 signaling pathway: THBS1	0.00062877	0.00029542	16.5136	3.2e-52	3.46e-49	INDUCING.ANGIOGENESIS	Cell adhesion, Unfolded protein response	positive regulation of blood vessel endothelial cell migration, negative regulation of antigen processing and presentation of peptide or polysaccharide antigen via MHC class II, negative regulation of dendritic cell antigen processing and presentation, negative regulation of plasma membrane long-chain fatty acid transport, negative regulation of cGMP-mediated signaling, negative regulation of fib…	85.4072	140
HIF-1 signaling pathway: CDKN1A	0.00092573	0.00056292	12.3536	6.04e-32	6.54e-29	REPLICATIVE.IMMORTALITY, EVADING.GROWTH.SUPPRESSORS, SUSTAINING.PROLIFERATIVE.SIGNALING	Cell cycle	negative regulation of phosphorylation, G1/S transition of mitotic cell cycle, negative regulation of cell growth, DNA damage response, signal transduction by p53 class mediator resulting in cell cycle arrest, positive regulation of protein kinase activity, negative regulation of cell proliferation, cell cycle arrest, protein phosphorylation, autophagic cell death, cellular response to lithium io…	73.8707	66
Serotonergic synapse: CASP3	0.00049839	0.00037539	10.9479	6.46e-26	6.99e-23	RESISTING.CELL.DEATH	Apoptosis	neurotrophin TRK receptor signaling pathway, erythrocyte differentiation, execution phase of apoptosis, proteolysis	76.2653	46
Natural killer cell mediated cytotoxicity: CASP3	2.78e-05	1.98e-05	10.2069	6.07e-23	6.57e-20	RESISTING.CELL.DEATH	Apoptosis	neurotrophin TRK receptor signaling pathway, erythrocyte differentiation, execution phase of apoptosis, proteolysis	92.4213	2
Signaling pathways regulating pluripotency of stem cells: MYC*	0.00040041	0.00036705	9.64139	8.91e-21	9.62e-18	REPLICATIVE.IMMORTALITY, RESISTING.CELL.DEATH, SUSTAINING.PROLIFERATIVE.SIGNALING	Transcription regulation, Transcription	positive regulation of transcription, DNA-templated, positive regulation of transcription from RNA polymerase II promoter, chromosome organization, canonical Wnt signaling pathway, cellular iron ion homeostasis, response to gamma radiation, positive regulation of response to DNA damage stimulus, negative regulation of cell division, negative regulation of fibroblast proliferation, regulation of g…	94.2045	34
PI3K-Akt signaling pathway: MYC	0.00663745	0.00609164	9.62234	1.05e-20	1.13e-17	REPLICATIVE.IMMORTALITY, RESISTING.CELL.DEATH, SUSTAINING.PROLIFERATIVE.SIGNALING	Transcription regulation, Transcription	regulation of gene expression, cellular response to DNA damage stimulus, cell cycle arrest, chromosome organization, cellular iron ion homeostasis, response to gamma radiation, positive regulation of response to DNA damage stimulus, negative regulation of cell division, negative regulation of fibroblast proliferation, negative regulation of transcription from RNA polymerase II promoter, positive …	85.4216	256
Focal adhesion: ZYX ACTB	0.0197103	0.0216895	9.48398	3.44e-20	3.71e-17		Cell adhesion, Host-virus interaction	ATP-dependent chromatin remodeling	82.7872	180
RIG-I-like receptor signaling pathway: IRF7	3.55e-06	2.18e-06	9.41513	6.18e-20	6.65e-17		Host-virus interaction, Antiviral defense, Innate immunity, Transcription regulation, Transcription, Immunity	positive regulation of transcription from RNA polymerase II promoter, positive regulation of interferon-alpha production, regulation of adaptive immune response	81.7572	31
Hippo signaling pathway: YWHAQ YAP1	0.0263525	0.028961	9.0886	9.49e-19	1.02e-15		Host-virus interaction, Transcription regulation, Transcription	negative regulation of transcription, DNA-templated, cytoplasmic sequestering of protein, negative regulation of protein dephosphorylation, positive regulation of catalytic activity, negative regulation of peptidyl-serine dephosphorylation, regulation of potassium ion transmembrane transporter activity, regulation of membrane repolarization, regulation of sodium ion transport, glucocorticoid cata…	54.1832	11
Jak-STAT signaling pathway: GFAP	0.00594055	0.00481684	8.99255	2.09e-18	2.25e-15				85.9316	145
Hippo signaling pathway: MYC	8.81e-08	4.1e-08	8.74127	1.6e-17	1.72e-14	REPLICATIVE.IMMORTALITY, RESISTING.CELL.DEATH, SUSTAINING.PROLIFERATIVE.SIGNALING	Transcription regulation, Transcription	cell cycle arrest, chromosome organization, cellular response to DNA damage stimulus, cellular iron ion homeostasis, response to gamma radiation, positive regulation of response to DNA damage stimulus, negative regulation of cell division, negative regulation of fibroblast proliferation, negative regulation of transcription from RNA polymerase II promoter, regulation of gene expression, positive …	80.1578	99
Hedgehog signaling pathway: CCND1	0.00015695	0.00027476	8.54883	7.36e-17	7.9e-14	EVADING.GROWTH.SUPPRESSORS, SUSTAINING.PROLIFERATIVE.SIGNALING	Cell division, Transcription regulation, Cell cycle, Transcription, DNA damage	positive regulation of cyclin-dependent protein serine/threonine kinase activity, mitotic G1 DNA damage checkpoint, positive regulation of protein phosphorylation, positive regulation of G2/M transition of mitotic cell cycle, response to UV-A, negative regulation of cell cycle arrest, negative regulation of transcription from RNA polymerase II promoter, G1/S transition of mitotic cell cycle, cell…	81.0042	32
Jak-STAT signaling pathway: CDKN1A	0.00305788	0.00224793	8.27652	6.1e-16	6.54e-13	REPLICATIVE.IMMORTALITY, EVADING.GROWTH.SUPPRESSORS, SUSTAINING.PROLIFERATIVE.SIGNALING	Cell cycle	G1/S transition of mitotic cell cycle, cell cycle arrest, DNA damage response, signal transduction by p53 class mediator resulting in cell cycle arrest, protein phosphorylation, negative regulation of cell proliferation, negative regulation of phosphorylation, positive regulation of protein kinase activity, negative regulation of cell growth	85.7963	145
HIF-1 signaling pathway: LDHA	0.00093496	0.00104041	7.91539	9.27e-15	9.93e-12	CELLULAR.ENERGETICS			73.4714	65
Oxytocin signaling pathway: MYL9 ACTB	8e-06	1.95e-05	7.87974	1.21e-14	1.29e-11			ATP-dependent chromatin remodeling	66.7461	34
Adherens junction: ACTB ACTN4 CTNNA1	0.0255042	0.0428098	7.8273	1.77e-14	1.9e-11		Protein transport, Transport, Cell adhesion, Differentiation	ATP-dependent chromatin remodeling, peroxisome proliferator activated receptor signaling pathway, retinoic acid receptor signaling pathway, positive regulation of cellular component movement, regulation of nucleic acid-templated transcription, microspike assembly, positive regulation of potassium ion transport, positive regulation of potassium ion transmembrane transporter activity, protein homot…	73.1913	56
Apoptosis: TUBA1B	0.0613779	0.222226	7.73815	3.4e-14	3.63e-11				73.4807	10
Focal adhesion: CCND1	0.00438713	0.00587913	7.72412	3.76e-14	4.01e-11	EVADING.GROWTH.SUPPRESSORS, SUSTAINING.PROLIFERATIVE.SIGNALING	Cell division, Cell cycle, DNA damage, Transcription regulation, Transcription	positive regulation of cyclin-dependent protein serine/threonine kinase activity, positive regulation of protein phosphorylation, mitotic G1 DNA damage checkpoint, positive regulation of G2/M transition of mitotic cell cycle, response to UV-A, negative regulation of cell cycle arrest, G1/S transition of mitotic cell cycle, cellular response to DNA damage stimulus, negative regulation of transcrip…	79.8249	105
Progesterone-mediated oocyte maturation: CDK2	0.00192723	0.00118133	7.66431	5.8e-14	6.18e-11	REPLICATIVE.IMMORTALITY, EVADING.GROWTH.SUPPRESSORS, SUSTAINING.PROLIFERATIVE.SIGNALING	Mitosis, Cell division, Cell cycle, Meiosis, DNA repair, DNA damage	peptidyl-serine phosphorylation, regulation of gene silencing, histone phosphorylation, positive regulation of cell proliferation	87.5254	14
Regulation of actin cytoskeleton: GSN	-0.0507125	0.102773	-7.62556	7.66e-14	8.16e-11		Cilium biogenesis/degradation	actin filament polymerization, actin filament severing	76.0184	10
Axon guidance: ENAH	0.00132227	0.00050019	7.49839	1.9e-13	2.02e-10				94.1107	19
ErbB signaling pathway: ABL1	0.00324085	0.00245835	7.30952	7.11e-13	7.56e-10		Apoptosis, Cell adhesion, Endocytosis, Autophagy, DNA repair, DNA damage	positive regulation of oxidoreductase activity, peptidyl-tyrosine phosphorylation, regulation of response to DNA damage stimulus, DNA damage induced protein phosphorylation, negative regulation of ubiquitin-protein transferase activity, peptidyl-tyrosine autophosphorylation, signal transduction in response to DNA damage, negative regulation of protein serine/threonine kinase activity, positive re…	78.3912	13
PI3K-Akt signaling pathway: CCND1 CDK2	0.00012054	0.00029544	7.16047	1.98e-12	2.1e-09	SUSTAINING.PROLIFERATIVE.SIGNALING	Cell cycle, Cell division, DNA damage, Transcription regulation, Transcription, Meiosis, Mitosis, DNA repair, Differentiation	positive regulation of cyclin-dependent protein serine/threonine kinase activity, positive regulation of G2/M transition of mitotic cell cycle, negative regulation of cell cycle arrest, cellular response to DNA damage stimulus, positive regulation of protein phosphorylation, G1/S transition of mitotic cell cycle, mitotic G1 DNA damage checkpoint, response to UV-A, negative regulation of transcrip…	85.0634	264
Hippo signaling pathway: SERPINE1	4.43e-07	1.99e-07	7.0524	4.12e-12	4.37e-09			negative regulation of smooth muscle cell-matrix adhesion, positive regulation of receptor-mediated endocytosis, regulation of receptor activity, negative regulation of plasminogen activation, negative regulation of cell adhesion mediated by integrin, negative regulation of fibrinolysis, negative regulation of smooth muscle cell migration, negative regulation of cell migration, negative regulatio…	77.2881	56
MAPK signaling pathway: MYC	6.87e-05	5.48e-05	6.785	2.42e-11	2.56e-08	REPLICATIVE.IMMORTALITY, RESISTING.CELL.DEATH, SUSTAINING.PROLIFERATIVE.SIGNALING	Transcription regulation, Transcription	positive regulation of transcription from RNA polymerase II promoter, positive regulation of transcription, DNA-templated, cell cycle arrest, chromosome organization, cellular response to DNA damage stimulus, cellular iron ion homeostasis, response to gamma radiation, positive regulation of response to DNA damage stimulus, negative regulation of cell division, negative regulation of fibroblast pr…	83.2954	138
Toll-like receptor signaling pathway: IFNA1	0.00010864	7.5e-05	6.70707	4.01e-11	4.24e-08		Antiviral defense	positive regulation of tyrosine phosphorylation of Stat3 protein, negative regulation of T-helper 2 cell cytokine production, negative regulation of T cell differentiation, negative regulation of gene expression, negative regulation of interleukin-5 secretion, negative regulation of interleukin-13 secretion, defense response to virus, negative regulation of viral entry into host cell, negative re…	82.1649	32
Toll-like receptor signaling pathway: IFNB1*	0.00010354	7.15e-05	6.70707	4.01e-11	4.24e-08		Antiviral defense	negative regulation of T-helper 2 cell cytokine production, negative regulation of T cell differentiation, negative regulation of viral genome replication, type I interferon signaling pathway, response to exogenous dsRNA, positive regulation of peptidyl-serine phosphorylation of STAT protein, cellular response to interferon-beta, positive regulation of apoptotic signaling pathway, positive regula…	81.3959	21
ErbB signaling pathway: CAMK2A	0.00148558	0.00094482	6.64681	5.9e-11	6.24e-08		Neurogenesis, Differentiation	protein phosphorylation, angiotensin-activated signaling pathway, protein autophosphorylation, protein oligomerization, regulation of relaxation of cardiac muscle, negative regulation of sodium ion transmembrane transport, negative regulation of sodium ion transmembrane transporter activity, peptidyl-serine phosphorylation, regulation of membrane depolarization, peptidyl-threonine phosphorylation	83.5107	15
Hippo signaling pathway: CCND1	1.64e-07	1.58e-07	6.57647	9.23e-11	9.75e-08	EVADING.GROWTH.SUPPRESSORS, SUSTAINING.PROLIFERATIVE.SIGNALING	Transcription regulation, Transcription, Cell division, Cell cycle, DNA damage	positive regulation of cyclin-dependent protein serine/threonine kinase activity, positive regulation of protein phosphorylation, mitotic G1 DNA damage checkpoint, positive regulation of G2/M transition of mitotic cell cycle, cellular response to DNA damage stimulus, response to UV-A, negative regulation of cell cycle arrest, negative regulation of transcription from RNA polymerase II promoter, G…	79.8093	101
Axon guidance: FYN	0.00294235	0.00142065	6.5215	1.31e-10	1.38e-07		Host-virus interaction, Adaptive immunity, Immunity	T cell receptor signaling pathway	94.3916	14
ErbB signaling pathway: MYC	1.79e-06	5.34e-07	6.30012	5.16e-10	5.44e-07	REPLICATIVE.IMMORTALITY, RESISTING.CELL.DEATH, SUSTAINING.PROLIFERATIVE.SIGNALING	Transcription regulation, Transcription	positive regulation of cysteine-type endopeptidase activity involved in apoptotic process, cell cycle arrest, chromosome organization, canonical Wnt signaling pathway, cellular iron ion homeostasis, response to gamma radiation, positive regulation of response to DNA damage stimulus, negative regulation of cell division, negative regulation of fibroblast proliferation, regulation of gene expressio…	81.9107	40
cAMP signaling pathway: F2R	0.00116307	0.00071142	6.25565	6.77e-10	7.13e-07		Blood coagulation, Hemostasis	positive regulation of transcription, DNA-templated, connective tissue replacement involved in inflammatory response wound healing, tyrosine phosphorylation of STAT protein, STAT protein import into nucleus, positive regulation of cysteine-type endopeptidase activity involved in apoptotic process, regulation of blood coagulation, positive regulation of interleukin-6 secretion, positive regulation…	89.3525	81
Aldosterone synthesis and secretion: KCNK3	3.21e-05	1.25e-05	6.10119	1.71e-09	1.8e-06		Ion channel, Ion transport, Potassium channel, Potassium transport, Voltage-gated channel, Transport		91.3315	9
HIF-1 signaling pathway: SERPINE1	0.0002593	0.00020983	5.9035	5.47e-09	5.75e-06			negative regulation of smooth muscle cell-matrix adhesion, negative regulation of endopeptidase activity, positive regulation of receptor-mediated endocytosis, regulation of receptor activity, negative regulation of plasminogen activation, negative regulation of cell adhesion mediated by integrin, negative regulation of fibrinolysis, negative regulation of smooth muscle cell migration, negative r…	74.1308	65
Axon guidance: RAC1****	0.00041269	0.00032855	5.88805	5.98e-09	6.28e-06		Transcription regulation, Transcription	positive regulation of substrate adhesion-dependent cell spreading, regulation of respiratory burst, positive regulation of stress fiber assembly, negative regulation of interleukin-23 production, positive regulation of lamellipodium assembly, cell motility, ruffle organization, positive regulation of focal adhesion assembly, actin cytoskeleton organization, cell projection assembly, positive reg…	82.0807	16
HIF-1 signaling pathway: VEGFA	0.00015405	0.00021313	5.76598	1.2e-08	1.26e-05	INDUCING.ANGIOGENESIS	Angiogenesis, Differentiation	positive regulation of endothelial cell migration, positive regulation of MAP kinase activity, positive regulation of blood vessel endothelial cell migration, positive regulation of angiogenesis, positive regulation of vascular endothelial growth factor receptor signaling pathway, positive regulation of cell proliferation, vascular endothelial growth factor receptor signaling pathway, positive re…	73.9199	65
Apoptosis: LMNA	3.56e-05	0.00010485	5.75649	1.27e-08	1.33e-05	GENOME.INSTABILITY.AND.MUTATION		positive regulation of cell aging	78.6269	41
Longevity regulating pathway - mammal: SOD2	0.0045205	0.00439768	5.73093	1.47e-08	1.54e-05	TUMOR.PROMOTING.INFLAMMATION		superoxide metabolic process	83.2063	57
NF-kappa B signaling pathway: PLAU	0.002278	0.00124073	5.69127	1.83e-08	1.92e-05		Fibrinolysis, Plasminogen activation, Blood coagulation, Hemostasis	regulation of smooth muscle cell-matrix adhesion, regulation of receptor activity, regulation of smooth muscle cell migration, regulation of cell adhesion mediated by integrin	62.1482	4
cGMP-PKG signaling pathway: C00144	0.0383493	0.0605267	5.61607	2.79e-08	2.91e-05				81.0706	35
Glutamatergic synapse: GRM3	-0.0820829	0.0702039	-5.52742	4.54e-08	4.74e-05				96.2385	1
ErbB signaling pathway: CBLC	0.00387722	0.00371627	5.50745	5.06e-08	5.28e-05		Ubl conjugation pathway	negative regulation of epidermal growth factor receptor signaling pathway, negative regulation of epidermal growth factor-activated receptor activity, negative regulation of MAP kinase activity, protein ubiquitination involved in ubiquitin-dependent protein catabolic process, protein ubiquitination	85.3441	11
ErbB signaling pathway: STAT5A*	0.00563008	0.00494969	5.48689	5.66e-08	5.9e-05		Lactation, Transcription regulation, Transcription	JAK-STAT cascade involved in growth hormone signaling pathway, cellular response to hormone stimulus, response to estradiol	83.9358	11
Ras signaling pathway: REL	8.35e-07	3.86e-07	5.46123	6.51e-08	6.77e-05		Transcription regulation, Transcription	negative regulation of interferon-beta production, negative regulation of gene expression, transcription from RNA polymerase II promoter, positive regulation of transcription from RNA polymerase II promoter	83.5294	145
Natural killer cell mediated cytotoxicity: BID	1.02e-05	1.39e-05	5.44121	7.25e-08	7.54e-05	RESISTING.CELL.DEATH			86.1382	2
Ras signaling pathway: RIN1*	0.0009994	0.00045936	5.41151	8.51e-08	8.84e-05		Endocytosis		86.754	10
Adherens junction: SNAI2	0.0029626	0.00143712	5.4014	8.98e-08	9.32e-05	INVASION.AND.METASTASIS	Transcription regulation, Transcription	negative regulation of vitamin D biosynthetic process, negative regulation of vitamin D receptor signaling pathway, negative regulation of transcription from RNA polymerase II promoter, negative regulation of keratinocyte proliferation, negative regulation of catenin import into nucleus, cellular response to epidermal growth factor stimulus, negative regulation of canonical Wnt signaling pathway	79.1028	5
Fc gamma R-mediated phagocytosis: MARCKS	-6.88e-05	0.00043801	-5.3656	1.09e-07	0.00011275				75.7391	41
Hippo signaling pathway: FGF1	9.29e-07	3.66e-07	5.27842	1.72e-07	0.00017866	SUSTAINING.PROLIFERATIVE.SIGNALING	Angiogenesis, Differentiation	positive regulation of cholesterol biosynthetic process, branch elongation involved in ureteric bud branching, mesonephric epithelium development, positive regulation of cell division, positive regulation of intracellular signal transduction, regulation of endothelial cell chemotaxis to fibroblast growth factor, fibroblast growth factor receptor signaling pathway, cellular response to heat, posit…	76.4959	43
Jak-STAT signaling pathway: MYC	0.00091547	0.00084219	5.23663	2.15e-07	0.00022214	REPLICATIVE.IMMORTALITY, RESISTING.CELL.DEATH, SUSTAINING.PROLIFERATIVE.SIGNALING	Transcription regulation, Transcription	cell cycle arrest, chromosome organization, cellular iron ion homeostasis, response to gamma radiation, positive regulation of response to DNA damage stimulus, negative regulation of cell division, negative regulation of fibroblast proliferation, cellular response to DNA damage stimulus, regulation of gene expression, positive regulation of epithelial cell proliferation, positive regulation of fi…	86.0803	145
Phospholipase D signaling pathway: C01245	0.00181294	0.00185082	5.22465	2.28e-07	0.00023622				87.3502	14
p53 signaling pathway: CASP3	0.00028283	0.00018375	5.03346	6.09e-07	0.00062867	RESISTING.CELL.DEATH	Apoptosis	neurotrophin TRK receptor signaling pathway, erythrocyte differentiation, execution phase of apoptosis, proteolysis	79.6214	18
MAPK signaling pathway: TP53	1.86e-05	8.95e-06	4.96924	8.4e-07	0.00086661	GENOME.INSTABILITY.AND.MUTATION	Transcription regulation, Transcription, Biological rhythms, Apoptosis, Necrosis, Host-virus interaction, Cell cycle	positive regulation of transcription from RNA polymerase II promoter, positive regulation of transcription, DNA-templated, cell cycle arrest, regulation of transcription, DNA-templated, oligodendrocyte apoptotic process, cellular response to DNA damage stimulus, DNA damage response, signal transduction by p53 class mediator, ER overload response, chromatin assembly, cellular response to glucose s…	79.013	88
Axon guidance: CDC42*	6.65e-06	9.99e-06	4.88445	1.28e-06	0.00131725		Cell cycle, Neurogenesis, Cell division, Differentiation	positive regulation of substrate adhesion-dependent cell spreading, actin cytoskeleton organization, regulation of filopodium assembly, positive regulation of pseudopodium assembly	88.1334	28
Tight junction: PARD6A MPP5	0.0035418	0.00446761	4.88381	1.28e-06	0.00132009		Cell division, Cell cycle	protein complex assembly	81.2148	5
Apoptosis: DFFA	0.00028743	0.00051063	4.8828	1.29e-06	0.00132538		Apoptosis	negative regulation of execution phase of apoptosis, negative regulation of apoptotic DNA fragmentation	79.1927	43
HIF-1 signaling pathway: PGK1	0.00054471	0.0009918	4.87688	1.33e-06	0.00136309	CELLULAR.ENERGETICS	Glycolysis		73.4948	65
Neurotrophin signaling pathway: ZNF274	0.00029885	0.00044651	4.8714	1.36e-06	0.00139888		Transcription regulation, Transcription		95.0915	7
Adipocytokine signaling pathway: IRS1	5.29e-06	1.39e-05	4.83748	1.61e-06	0.00164944	SUSTAINING.PROLIFERATIVE.SIGNALING		positive regulation of glucose import in response to insulin stimulus, response to insulin, negative regulation of insulin secretion, insulin receptor signaling pathway, phosphatidylinositol 3-kinase signaling	81.7231	23
HIF-1 signaling pathway: PDK1	0.00016597	0.00016859	4.8232	1.72e-06	0.0017664	SUSTAINING.PROLIFERATIVE.SIGNALING	Glucose metabolism, Carbohydrate metabolism, Transcription regulation, Transcription	protein phosphorylation	74.2728	65
Vascular smooth muscle contraction: KCNMB2	-0.0002958	0.00080249	-4.71382	2.92e-06	0.00298677		Ion channel, Ion transport, Transport, Potassium channel, Potassium transport, Voltage-gated channel	potassium ion transport, neuronal action potential, action potential, detection of calcium ion, potassium ion transmembrane transport, response to hypoxia, response to calcium ion, response to carbon monoxide, negative regulation of cell volume, micturition, smooth muscle contraction involved in micturition, response to osmotic stress, cellular potassium ion homeostasis, regulation of membrane po…	93.3273	36
Tight junction: TJP1 SHROOM1	-0.00649096	0.00902491	-4.65937	3.78e-06	0.00386239		Cell shape	cell morphogenesis, cognition, brain development	86.8533	13
cAMP signaling pathway: AMH	0.00119559	0.00063566	4.65722	3.81e-06	0.00389797		Gonadal differentiation, Differentiation	Mullerian duct regression	88.7814	83
Axon guidance: RASA1	0.00050784	0.00043311	4.63406	4.25e-06	0.00434231	GENOME.INSTABILITY.AND.MUTATION		regulation of actin filament polymerization, negative regulation of cell-matrix adhesion, negative regulation of cell adhesion, signal transduction, positive regulation of GTPase activity	94.1587	14
Thyroid hormone signaling pathway: FOXO1	0.0167844	0.0295916	4.56102	5.98e-06	0.00609771	SUSTAINING.PROLIFERATIVE.SIGNALING	Transcription regulation, Transcription, Differentiation, Apoptosis, Autophagy	positive regulation of transcription, DNA-templated, positive regulation of transcription from RNA polymerase II promoter, negative regulation of stress-activated MAPK cascade, cellular response to hyperoxia, cellular response to starvation, negative regulation of apoptotic process	81.7498	18
Rap1 signaling pathway: PRKCI PARD6A PARD3	7.35e-08	7.88e-08	4.52074	7.2e-06	0.00733517		Inflammatory response, Cell cycle, Cell division, Differentiation	protein phosphorylation, negative regulation of neuron apoptotic process, positive regulation of NF-kappaB transcription factor activity, peptidyl-serine phosphorylation, protein complex assembly	85.006	152
Adherens junction: ACTB	0.0433208	0.236233	4.50399	7.77e-06	0.00791325			ATP-dependent chromatin remodeling	67.0262	21
Tight junction: TJP1 YBX3 CDK4	-0.00038082	0.00135183	-4.47898	8.71e-06	0.00886211		Transcription regulation, Transcription, Cell division, Cell cycle	positive regulation of G2/M transition of mitotic cell cycle, negative regulation of cell cycle arrest, protein phosphorylation	80.7343	11
Thyroid hormone signaling pathway: THRA C02465	6.97e-06	2.1e-05	4.47726	8.78e-06	0.00892309		Transcription regulation, Transcription	intracellular receptor signaling pathway, negative regulation of DNA-templated transcription, initiation, negative regulation of RNA polymerase II transcriptional preinitiation complex assembly, hormone-mediated signaling pathway, transcription from RNA polymerase II promoter, regulation of transcription from RNA polymerase II promoter, negative regulation of transcription, DNA-templated	82.6157	15
Axon guidance: ENAH*	0.0117433	0.0147026	4.4741	8.91e-06	0.00904359				80.6353	2
Axon guidance: ABLIM3	9.51e-05	9.86e-05	4.4457	1.01e-05	0.0102779				79.4465	15
Tight junction: ACTB SHROOM1	-0.0121629	0.0163215	-4.44251	1.03e-05	0.0104171		Cell shape	ATP-dependent chromatin remodeling, cell morphogenesis, cognition, brain development	73.2769	11
Apoptosis: MCL1	0.0328715	0.115242	4.43802	1.05e-05	0.0106206	RESISTING.CELL.DEATH	Apoptosis, Differentiation	response to cytokine	63.8618	2
Signaling pathways regulating pluripotency of stem cells: CTNNB1*	0.00038348	0.00113022	4.43576	1.06e-05	0.010719	GENOME.INSTABILITY.AND.MUTATION	Transcription regulation, Transcription, Neurogenesis, Wnt signaling pathway, Cell adhesion	positive regulation of transcription, DNA-templated, positive regulation of transcription from RNA polymerase II promoter, regulation of centriole-centriole cohesion, regulation of protein localization to cell surface, canonical Wnt signaling pathway, negative regulation of protein sumoylation, regulation of calcium ion import, cellular response to indole-3-methanol, response to estradiol, Wnt si…	93.0038	34
Thyroid hormone signaling pathway: STAT1	0.0016752	0.00235746	4.4044	1.22e-05	0.0123333	SUSTAINING.PROLIFERATIVE.SIGNALING	Transcription regulation, Transcription, Antiviral defense, Host-virus interaction	positive regulation of transcription, DNA-templated, interferon-gamma-mediated signaling pathway, JAK-STAT cascade, tumor necrosis factor-mediated signaling pathway	79.4248	28
HIF-1 signaling pathway: GAPDH	0.00093563	0.00208897	4.3541	1.53e-05	0.0154273	CELLULAR.ENERGETICS	Glycolysis, Translation regulation, Apoptosis	cellular response to interferon-gamma, negative regulation of translation	72.9792	65
Thyroid hormone signaling pathway: CTNNB1	0.0177517	0.0532178	4.35331	1.53e-05	0.0154665	GENOME.INSTABILITY.AND.MUTATION	Transcription regulation, Transcription, Wnt signaling pathway, Cell adhesion, Neurogenesis	positive regulation of transcription, DNA-templated, negative regulation of cell proliferation, positive regulation of transcription from RNA polymerase II promoter, response to estradiol, positive regulation of apoptotic process, canonical Wnt signaling pathway, regulation of centriole-centriole cohesion, regulation of protein localization to cell surface, negative regulation of protein sumoylat…	79.4294	19
Fc epsilon RI signaling pathway: MAPK14	1.27e-05	4.65e-06	4.33416	1.67e-05	0.0168215	SUSTAINING.PROLIFERATIVE.SIGNALING	Stress response, Apoptosis, Transcription regulation, Transcription, Cell cycle	intracellular signal transduction, cellular response to lipopolysaccharide, regulation of cytokine production involved in inflammatory response, response to stress, peptidyl-serine phosphorylation, response to osmotic stress, MAPK cascade, myoblast differentiation	79.3615	29
Calcium signaling pathway: C06124	0.0344031	0.0686534	4.3323	1.68e-05	0.016944				80.1198	2
GnRH signaling pathway: ATF4	7.89e-08	4.67e-08	4.2815	2.11e-05	0.0211722		Transcription regulation, Biological rhythms, Transcription	positive regulation of transcription from RNA polymerase II promoter in response to endoplasmic reticulum stress, response to endoplasmic reticulum stress, positive regulation of transcription, DNA-templated, positive regulation of transcription from RNA polymerase II promoter	81.5182	17
PI3K-Akt signaling pathway: MCL1	0.00027686	0.00039463	4.27414	2.18e-05	0.0218441	RESISTING.CELL.DEATH	Apoptosis, Differentiation	response to cytokine	84.8541	265
HIF-1 signaling pathway: PFKFB3	0.00028752	0.00032599	4.2558	2.36e-05	0.0236427	CELLULAR.ENERGETICS			73.8252	65
Progesterone-mediated oocyte maturation: CDK1*	0.00047226	0.00044603	4.23993	2.53e-05	0.0253092	EVADING.GROWTH.SUPPRESSORS, SUSTAINING.PROLIFERATIVE.SIGNALING	Mitosis, Cell division, Cell cycle, Apoptosis	peptidyl-serine phosphorylation, negative regulation of apoptotic process, peptidyl-threonine phosphorylation, protein localization to kinetochore	88.1025	14
cAMP signaling pathway: MYL9	0.00130838	0.00148382	4.23789	2.55e-05	0.025509				87.3963	84
Rap1 signaling pathway: MAPK14	5.77e-06	4.62e-06	4.21289	2.84e-05	0.0283996	SUSTAINING.PROLIFERATIVE.SIGNALING	Stress response, Apoptosis, Transcription regulation, Transcription, Cell cycle	intracellular signal transduction, regulation of cytokine production involved in inflammatory response, cellular response to lipopolysaccharide, response to stress, peptidyl-serine phosphorylation, response to osmotic stress, MAPK cascade, myoblast differentiation	85.6817	142
Thyroid hormone signaling pathway: MYC	0.00387183	0.0041079	4.20896	2.89e-05	0.0288562	REPLICATIVE.IMMORTALITY, RESISTING.CELL.DEATH, SUSTAINING.PROLIFERATIVE.SIGNALING	Transcription regulation, Transcription	positive regulation of transcription, DNA-templated, positive regulation of transcription from RNA polymerase II promoter, cell cycle arrest, canonical Wnt signaling pathway, regulation of gene expression, cellular response to DNA damage stimulus, positive regulation of epithelial cell proliferation, positive regulation of cysteine-type endopeptidase activity involved in apoptotic process, chromo…	86.7651	2
Hippo signaling pathway: BIRC2	3.77e-08	4.15e-08	4.19854	3.02e-05	0.0301526	RESISTING.CELL.DEATH	Transcription regulation, Transcription, Apoptosis, Ubl conjugation pathway, Cell division, Cell cycle, Chromosome partition, Mitosis	positive regulation of protein K63-linked ubiquitination, positive regulation of protein K48-linked ubiquitination, positive regulation of protein monoubiquitination, regulation of cell cycle, proteasome-mediated ubiquitin-dependent protein catabolic process, protein polyubiquitination, negative regulation of apoptotic process, protein phosphorylation	80.21	100
Hippo signaling pathway: CTGF*	2.78e-07	2e-07	4.18457	3.21e-05	0.03199	INDUCING.ANGIOGENESIS	DNA synthesis, Cell adhesion	positive regulation of cell differentiation, positive regulation of stress fiber assembly, positive regulation of JNK cascade, positive regulation of ERK1 and ERK2 cascade	77.5673	56
Leukocyte transendothelial migration: ACTB	0.010289	0.0318041	4.1693	3.43e-05	0.0341215			ATP-dependent chromatin remodeling	45.2111	8
AMPK signaling pathway: SCD	-0.0105098	0.0198657	-4.16475	3.49e-05	0.034758		Fatty acid metabolism, Fatty acid biosynthesis, Lipid metabolism, Lipid biosynthesis		84.3035	26
PPAR signaling pathway: CD36	-1.34e-05	1.24e-05	-4.16092	3.55e-05	0.0352969		Cell adhesion, Transport	long-chain fatty acid import, plasma membrane long-chain fatty acid transport, cGMP-mediated signaling, nitric oxide mediated signal transduction, positive regulation of cell-matrix adhesion	91.0727	5
Natural killer cell mediated cytotoxicity: FCGR3A	-0.00025904	0.00025008	-4.14139	3.86e-05	0.0383266				76.5534	3
Tight junction: TJP1 EPB41	-0.00684184	0.0146932	-4.07861	5.03e-05	0.049937		Apoptosis	positive regulation of protein binding	80.4542	13
Longevity regulating pathway - mammal: EIF4E	0.0198777	0.0668034	4.07427	5.13e-05	0.0508036		Translation regulation, Initiation factor, Host-virus interaction, Protein biosynthesis	regulation of translation	82.131	51
PI3K-Akt signaling pathway: EIF4E	3.62e-05	0.00012195	4.05541	5.55e-05	0.0549265		Translation regulation, Initiation factor, Protein biosynthesis, Host-virus interaction	regulation of translation	85.0173	268
NF-kappa B signaling pathway: CCL19	-1.17e-06	1.02e-06	-4.05298	5.6e-05	0.0554328		Inflammatory response, Chemotaxis	negative regulation of leukocyte apoptotic process, positive regulation of NF-kappaB import into nucleus, release of sequestered calcium ion into cytosol, establishment of T cell polarity, dendritic cell chemotaxis, response to prostaglandin E, positive regulation of cell motility, positive regulation of JNK cascade, positive regulation of protein kinase activity, positive regulation of neutrophi…	88.8641	3
MAPK signaling pathway: MAX	5.28e-06	3.23e-06	4.03415	6.06e-05	0.0599015		Transcription regulation, Transcription		81.1531	50
Adipocytokine signaling pathway: C00162	-0.00075577	0.00130516	-3.98813	7.34e-05	0.0724129				83.6132	33
NF-kappa B signaling pathway: BCL2L1**	0.00020164	0.00034559	3.97721	7.67e-05	0.0756668	RESISTING.CELL.DEATH	Apoptosis, Endocytosis	negative regulation of intrinsic apoptotic signaling pathway, negative regulation of intrinsic apoptotic signaling pathway in response to DNA damage, response to cytokine, suppression by virus of host apoptotic process, negative regulation of apoptotic process, negative regulation of execution phase of apoptosis, negative regulation of establishment of protein localization to plasma membrane, reg…	65.04	8
Regulation of lipolysis in adipocytes: PNPLA2 ABHD5*	0.00011199	0.00049871	3.96481	8.08e-05	0.0795403		Lipid metabolism, Lipid degradation, Phospholipid biosynthesis, Phospholipid metabolism, Fatty acid metabolism, Lipid biosynthesis, Differentiation	negative regulation of sequestering of triglyceride, positive regulation of triglyceride catabolic process, phosphatidic acid biosynthetic process	75.2763	4
AMPK signaling pathway: PPARGC1A**	0.00080871	0.00084281	3.95707	8.34e-05	0.0820217		Biological rhythms, Transcription regulation, Transcription	positive regulation of sequence-specific DNA binding transcription factor activity, positive regulation of transcription from RNA polymerase II promoter, positive regulation of transcription, DNA-templated, regulation of transcription, DNA-templated	85.7986	32
Apoptosis: TNFRSF10D*	0.00035166	0.0002567	3.95339	8.46e-05	0.0831839		Apoptosis	response to endoplasmic reticulum stress, extrinsic apoptotic signaling pathway, TRAIL-activated apoptotic signaling pathway	84.3596	6
Thyroid hormone signaling pathway: ACTB	0.00065078	0.0108538	3.94801	8.65e-05	0.0849474			ATP-dependent chromatin remodeling	27.7143	4
Axon guidance: MAPK1*	0.0019653	0.00404371	3.94314	8.82e-05	0.0865653	SUSTAINING.PROLIFERATIVE.SIGNALING	Apoptosis, Cell cycle, Host-virus interaction, Transcription regulation, Transcription	protein phosphorylation, peptidyl-serine phosphorylation, ERBB signaling pathway, response to epidermal growth factor, ERK1 and ERK2 cascade, positive regulation of peptidyl-threonine phosphorylation, phosphorylation, DNA damage induced protein phosphorylation, peptidyl-tyrosine autophosphorylation	89.3709	23
Signaling pathways regulating pluripotency of stem cells: MAPK1	0.021723	0.0863785	3.93052	9.29e-05	0.0910421	SUSTAINING.PROLIFERATIVE.SIGNALING	Transcription regulation, Transcription, Apoptosis, Cell cycle, Host-virus interaction	peptidyl-serine phosphorylation, response to epidermal growth factor, ERBB signaling pathway, ERK1 and ERK2 cascade, positive regulation of peptidyl-threonine phosphorylation, protein phosphorylation, phosphorylation, DNA damage induced protein phosphorylation, peptidyl-tyrosine autophosphorylation	83.2962	8
ErbB signaling pathway: JUN	7.16e-06	5.04e-06	3.9219	9.62e-05	0.094196	RESISTING.CELL.DEATH, SUSTAINING.PROLIFERATIVE.SIGNALING	Transcription regulation, Transcription	transforming growth factor beta receptor signaling pathway, SMAD protein import into nucleus, positive regulation of DNA-templated transcription, initiation, positive regulation by host of viral transcription, negative regulation by host of viral transcription, negative regulation of DNA binding, SMAD protein signal transduction, positive regulation of transcription, DNA-templated, negative regul…	83.9003	22
MAPK signaling pathway: ATF2	2.57e-05	9.08e-06	3.90785	0.00010186	0.0996224	SUSTAINING.PROLIFERATIVE.SIGNALING	Transcription regulation, Transcription, DNA damage	positive regulation of transcription from RNA polymerase II promoter, cellular response to DNA damage stimulus, response to osmotic stress, histone acetylation	81.1101	50
Circadian rhythm: CRY1	0.0100488	0.0207075	3.90781	0.00010188	0.0996224		Biological rhythms, Transcription regulation, Transcription, Photoreceptor protein, Sensory transduction	negative regulation of transcription from RNA polymerase II promoter, negative regulation of transcription, DNA-templated, regulation of sodium-dependent phosphate transport, photoreactive repair, negative regulation of phosphoprotein phosphatase activity	80.6127	22
Insulin signaling pathway: ELK1	1.71e-07	5.94e-08	3.89102	0.00010903	0.106418	SUSTAINING.PROLIFERATIVE.SIGNALING	Transcription regulation, Transcription	positive regulation of transcription, DNA-templated, transcription from RNA polymerase II promoter, positive regulation of transcription from RNA polymerase II promoter	78.3906	33
Cell cycle: RB1*	-0.0278872	0.065794	-3.86244	0.00012233	0.119268	GENOME.INSTABILITY.AND.MUTATION	Cell cycle, Host-virus interaction, Transcription regulation, Transcription	regulation of lipid kinase activity, negative regulation of transcription, DNA-templated	66.9453	3
Cell cycle: CDC45 MCM7 MCM6 MCM5 MCM4 MCM3 MCM2	0.0001498	0.00013646	3.82808	0.00014033	0.136682		DNA replication, Cell cycle, Cell division		87.1459	9
Adipocytokine signaling pathway: NFKBIA	0.0120892	0.0289275	3.82579	0.00014162	0.137793		Host-virus interaction	cytoplasmic sequestering of transcription factor, positive regulation of transcription from RNA polymerase II promoter, negative regulation of NF-kappaB transcription factor activity	76.9016	14
Glutamatergic synapse: GRM5	-0.0450453	0.0876088	-3.73692	0.00020098	0.19535				93.9259	1
PPAR signaling pathway: APOA2	-2.16e-06	1.79e-06	-3.71273	0.0002208	0.214398		Lipid transport, Host-virus interaction, Transport	negative regulation of very-low-density lipoprotein particle remodeling, high-density lipoprotein particle remodeling, phospholipid efflux, cholesterol efflux, protein oxidation, peptidyl-methionine modification, high-density lipoprotein particle assembly, negative regulation of cytokine secretion involved in immune response, positive regulation of cholesterol esterification, negative regulation …	90.6102	5
Cell cycle: ORC3 ORC5 ORC4 ORC2 ORC1 ORC6 MCM7 MCM6 MCM5 MCM4 MCM3 MCM2	4.12e-05	9.4e-05	3.64227	0.00028954	0.280853		DNA replication, Cell cycle, Cell division		87.3025	14
HIF-1 signaling pathway: EPO	1.19e-05	3.24e-05	3.63523	0.00029742	0.288202		Erythrocyte maturation, Hydrogen peroxide	positive regulation of cell proliferation, negative regulation of calcium ion transport into cytosol, negative regulation of intrinsic apoptotic signaling pathway in response to osmotic stress, negative regulation of erythrocyte apoptotic process, cellular hyperosmotic response, negative regulation of cation channel activity, positive regulation of Ras protein signal transduction, positive regula…	74.0996	65
Hippo signaling pathway: BIRC5	1.47e-07	7.67e-08	3.62394	0.00031047	0.300535	RESISTING.CELL.DEATH	Transcription regulation, Transcription, Cell division, Apoptosis, Cell cycle, Chromosome partition, Mitosis	protein phosphorylation	76.5924	43
Hippo signaling pathway: SOX2	5.58e-08	9.08e-08	3.60977	0.00032762	0.316804		Transcription regulation, Transcription	negative regulation of canonical Wnt signaling pathway, cell cycle arrest, somatic stem cell maintenance, response to growth factor, endodermal cell fate specification, regulation of cysteine-type endopeptidase activity involved in apoptotic process, negative regulation of epithelial cell proliferation, positive regulation of transcription, DNA-templated, positive regulation of MAPK cascade, oste…	80.0072	99
AMPK signaling pathway: ACACB	-0.00850264	0.0128874	-3.59918	0.000341	0.329409	CELLULAR.ENERGETICS	Fatty acid metabolism, Fatty acid biosynthesis, Lipid metabolism, Lipid biosynthesis	protein homotetramerization, acetyl-CoA metabolic process	87.1482	24
Inflammatory mediator regulation of TRP channels: C00219	0.00026873	0.00027487	3.58849	0.00035503	0.342602				95.6998	16
MAPK signaling pathway: ELK4	3.4e-06	2.17e-06	3.56921	0.00038171	0.367971		Transcription regulation, Transcription	histone H3 deacetylation	81.2767	50
ErbB signaling pathway: ELK1	7.09e-07	2.93e-07	3.55813	0.00039788	0.383159	SUSTAINING.PROLIFERATIVE.SIGNALING	Transcription regulation, Transcription	positive regulation of transcription, DNA-templated, positive regulation of transcription from RNA polymerase II promoter, transcription from RNA polymerase II promoter	82.2242	40
Hippo signaling pathway: AXIN1	3.69e-08	3.11e-08	3.55214	0.00040689	0.391427	GENOME.INSTABILITY.AND.MUTATION	Wnt signaling pathway, Apoptosis	positive regulation of protein phosphorylation, cellular protein complex assembly, activation of protein kinase activity, positive regulation of protein catabolic process, negative regulation of Wnt signaling pathway, negative regulation of canonical Wnt signaling pathway, cellular protein localization	80.391	100
Adipocytokine signaling pathway: PPARGC1A	1.93e-07	3.11e-07	3.5079	0.00047958	0.460879		Biological rhythms, Transcription regulation, Transcription	positive regulation of transcription from RNA polymerase II promoter, positive regulation of sequence-specific DNA binding transcription factor activity, regulation of transcription, DNA-templated, positive regulation of transcription, DNA-templated	79.0784	8
B cell receptor signaling pathway: CD79B	-3.22e-07	4.49e-07	-3.48681	0.00051836	0.497621				80.3845	3
cGMP-PKG signaling pathway: PPIF	-0.0453865	0.42901	-3.48057	0.00053037	0.508629		Necrosis, Apoptosis, Transport, Host-virus interaction, Chromosome partition, Ion transport, Porin	negative regulation of release of cytochrome c from mitochondria, negative regulation of apoptotic process	67.7626	9
Adipocytokine signaling pathway: C00165	-0.0290361	0.0352561	-3.46498	0.00056155	0.537964				96.4614	1
PPAR signaling pathway: OLR1	-0.00037456	0.0003989	-3.46237	0.00056694	0.542564		Inflammatory response, Cell adhesion, Immunity		83.1318	5
NOD-like receptor signaling pathway: CASP1 PYCARD	-4.47e-05	0.00010784	-3.44483	0.00060437	0.577782		Apoptosis, Inflammatory response, Innate immunity, Immunity	cellular response to organic substance, proteolysis, positive regulation of NF-kappaB transcription factor activity, cellular response to tumor necrosis factor, positive regulation of interleukin-1 beta secretion, cellular response to lipopolysaccharide, positive regulation of cysteine-type endopeptidase activity involved in apoptotic process, cellular response to interleukin-1, negative regulati…	77.7933	3
NOD-like receptor signaling pathway: PYCARD CASP1	-0.0006626	0.00160312	-3.43908	0.00061714	0.589372	TUMOR.PROMOTING.INFLAMMATION	Apoptosis, Inflammatory response, Innate immunity, Immunity	positive regulation of NF-kappaB transcription factor activity, cellular response to tumor necrosis factor, positive regulation of interleukin-1 beta secretion, cellular response to lipopolysaccharide, positive regulation of cysteine-type endopeptidase activity involved in apoptotic process, cellular response to interleukin-1, negative regulation of I-kappaB kinase/NF-kappaB signaling, regulation…	88.8994	5
ErbB signaling pathway: ELK1*	2.16e-06	8.86e-07	3.43523	0.00062584	0.597049	SUSTAINING.PROLIFERATIVE.SIGNALING	Transcription regulation, Transcription	positive regulation of transcription, DNA-templated, positive regulation of transcription from RNA polymerase II promoter, transcription from RNA polymerase II promoter	85.7203	22
Hedgehog signaling pathway: HHIP	-3.65e-05	3.74e-05	-3.43297	0.00063099	0.601335			negative regulation of signal transduction	82.6046	31
Phospholipase D signaling pathway: MTOR	4.66e-05	0.00010159	3.4172	0.00066808	0.636008	RESISTING.CELL.DEATH, SUSTAINING.PROLIFERATIVE.SIGNALING		phosphorylation, protein phosphorylation, response to amino acid, cell growth, positive regulation of translation, positive regulation of protein phosphorylation, protein autophosphorylation	81.151	116
PPAR signaling pathway: UBC	0.004238	0.0176646	3.39395	0.00072648	0.690884				66.8877	5
PPAR signaling pathway: ACSL1	-0.0023944	0.0048852	-3.38139	0.00075996	0.721966	CELLULAR.ENERGETICS	Fatty acid metabolism, Lipid metabolism, Spermatogenesis, Differentiation	long-chain fatty acid metabolic process, long-chain fatty acid import, lipid biosynthetic process, lipid metabolic process, very long-chain fatty acid metabolic process, fatty acid metabolic process	84.8983	15
Glutamatergic synapse: ITPR1 HOMER3 HOMER3	2.36e-05	2.24e-05	3.35117	0.00084654	0.803362		Ligand-gated ion channel, Ion channel, Ion transport, Calcium channel, Calcium transport, Transport, Apoptosis	negative regulation of calcium-mediated signaling, response to hypoxia, response to calcium ion, inositol phosphate-mediated signaling	87.4826	29
PPAR signaling pathway: SCD	-0.00467027	0.0119512	-3.34207	0.00087433	0.828866		Fatty acid metabolism, Lipid metabolism, Fatty acid biosynthesis, Lipid biosynthesis		83.4968	10
Glucagon signaling pathway: CPT1C	0.00036527	0.00078947	3.33812	0.00088666	0.83967		Fatty acid metabolism, Lipid metabolism, Transport	carnitine metabolic process, long-chain fatty acid metabolic process	79.2088	65
Thyroid hormone signaling pathway: CTNNB1*	0.0122344	0.0340424	3.32362	0.00093332	0.882923	GENOME.INSTABILITY.AND.MUTATION	Transcription regulation, Transcription, Wnt signaling pathway, Cell adhesion, Neurogenesis	positive regulation of transcription, DNA-templated, negative regulation of cell proliferation, positive regulation of transcription from RNA polymerase II promoter, response to estradiol, positive regulation of apoptotic process, canonical Wnt signaling pathway, regulation of centriole-centriole cohesion, regulation of protein localization to cell surface, negative regulation of protein sumoylat…	70.7068	3
PPAR signaling pathway: CYP27A1	-0.00030945	0.0004011	-3.32343	0.00093395	0.882923				87.7069	5
MAPK signaling pathway: CDC25B	1.56e-05	7.31e-06	3.31133	0.00097467	0.920088	EVADING.GROWTH.SUPPRESSORS, SUSTAINING.PROLIFERATIVE.SIGNALING	Cell cycle, Mitosis, Cell division	protein phosphorylation	81.2634	50
VEGF signaling pathway: SHC2	1.96e-06	3.66e-06	3.28733	0.00106031	0.999868				84.1089	3
Adherens junction: SMAD4 SMAD2	0.00294703	0.00497955	3.27165	0.00111998	1		Transcription regulation, Transcription	SMAD protein complex assembly, transforming growth factor beta receptor signaling pathway, positive regulation of transcription, DNA-templated, positive regulation of transcription from RNA polymerase II promoter, response to transforming growth factor beta, negative regulation of cell growth, positive regulation of transforming growth factor beta receptor signaling pathway, SMAD protein signal t…	75.4918	5
Regulation of lipolysis in adipocytes: PNPLA2 ABHD5	0.0080893	0.0435366	3.26291	0.00115456	1		Lipid metabolism, Lipid degradation, Phospholipid biosynthesis, Phospholipid metabolism, Fatty acid metabolism, Lipid biosynthesis, Differentiation	negative regulation of sequestering of triglyceride, positive regulation of triglyceride catabolic process, phosphatidic acid biosynthetic process	73.7949	2
Thyroid hormone signaling pathway: TP53	0.00035195	0.0003718	3.26213	0.00115768	1	GENOME.INSTABILITY.AND.MUTATION	Transcription regulation, Transcription, Necrosis, Apoptosis, Biological rhythms, Host-virus interaction, Cell cycle	positive regulation of transcription, DNA-templated, negative regulation of cell proliferation, positive regulation of transcription from RNA polymerase II promoter, cell cycle arrest, positive regulation of apoptotic process, cellular response to DNA damage stimulus, protein complex assembly, oligodendrocyte apoptotic process, regulation of transcription, DNA-templated, DNA damage response, sign…	80.0171	28
Complement and coagulation cascades: C2	-0.00063282	0.0008034	-3.26205	0.001158	1		Complement pathway, Innate immunity, Immunity		76.0685	10
NF-kappa B signaling pathway: BCL2A1	-7.19e-05	6.82e-05	-3.25196	0.0011993	1	RESISTING.CELL.DEATH	Apoptosis		65.0161	8
PPAR signaling pathway: MMP1	-1.66e-05	3.54e-05	-3.23816	0.00125796	1		Collagen degradation, Host-virus interaction	positive regulation of protein oligomerization, proteolysis	89.6698	5
[truncated: 936 more rows]

## Sheet: neop 3
Circuit name (pathway:effector)	logFC	AveExpr	Moderated t	P-Value	adj.P-Val	Hallmarks	Uniprot	GO	% imputed genes	# genes/circuit
Leukocyte transendothelial migration: ACTB	0.106061	0.086951	24.2339	2.87e-107	3.12e-104			ATP-dependent chromatin remodeling	45.2111	8
Glutamatergic synapse: GRIA1	-0.165275	0.207611	-23.9961	1.51e-105	1.64e-102		Ligand-gated ion channel, Ion channel, Ion transport, Transport	ionotropic glutamate receptor signaling pathway	86.5004	4
[truncated: 1,085 more rows]
