# Supplementary material for: Mechanistic models of signaling pathways deconvolute the glioblastoma single-cell functional landscape
Source: NAR Cancer. 2020 Jun 25;2(2):zcaa011. doi: 10.1093/narcan/zcaa011 (PMC8210212; doi:10.1093/narcan/zcaa011)
Supplement: zcaa011_Supplemental_Files [file narcancer_2_2_zcaa011_s5.zip › Supplementary Table 2.xlsx]

## Sheet: Legend
Supplementary Table 2. List of signaling circuits with significant differential activation between any of the neoplastic clusters and the normal cells that have been annotated to a cancer hallmark. First column contain the names of the circuits (named as pathway:effector), the second column contains the cancer hallmark annotation, the third, fourth and fifth columns correspond to the FDR-adjusted…

## Sheet: Summary significant hallmarks 
Circuit name	Annotated hallmarks	Neoplastic_1	Neoplastic_2	Neoplastic_3	drug
PPAR signaling pathway: GK	CELLULAR.ENERGETICS	1.2229e-15	1	1.95226e-06	Sulfasalazine
Glucagon signaling pathway: PFKL	CELLULAR.ENERGETICS	1.35995e-15	1	1.99213e-07
HIF-1 signaling pathway: SLC2A1	CELLULAR.ENERGETICS	4.14896e-08	1	1.41235e-08
HIF-1 signaling pathway: PFKL	CELLULAR.ENERGETICS	4.48068e-06	1	0.0234445
HIF-1 signaling pathway: ENO1	CELLULAR.ENERGETICS	0.000182955	1	0.00136481
PPAR signaling pathway: ACSL1	CELLULAR.ENERGETICS	0.0004174	0.721966	1.55508e-16	Sulfasalazine, Fenofibrate
HIF-1 signaling pathway: GAPDH	CELLULAR.ENERGETICS	0.0970359	0.0154273	5.57926e-07
HIF-1 signaling pathway: LDHA	CELLULAR.ENERGETICS	1	9.92681e-12	3.92087e-16
HIF-1 signaling pathway: PGK1	CELLULAR.ENERGETICS	1	0.00136309	1.60781e-06
HIF-1 signaling pathway: PFKFB3	CELLULAR.ENERGETICS	1	0.0236427	0.0241866
AMPK signaling pathway: PFKL	CELLULAR.ENERGETICS	7.19359e-16	1	1
HIF-1 signaling pathway: HK1	CELLULAR.ENERGETICS	0.000121268	1	0.171228
PPAR signaling pathway: ACADL	CELLULAR.ENERGETICS	0.0111154	1	1
AMPK signaling pathway: ACACB	CELLULAR.ENERGETICS	0.0215508	0.329409	1
Thyroid hormone signaling pathway: PFKP	CELLULAR.ENERGETICS	0.0626741	1	1.19715e-05
HIF-1 signaling pathway: ALDOA	CELLULAR.ENERGETICS	0.0739113	1	2.96395e-10
Ras signaling pathway: KSR2	CELLULAR.ENERGETICS	1	1	3.52134e-14	Bevacizumab
Thyroid hormone signaling pathway: SLC2A1	CELLULAR.ENERGETICS	1	1	4.78802e-11
AMPK signaling pathway: PFKFB1	CELLULAR.ENERGETICS	1	1	3.0145e-06
Glucagon signaling pathway: FBP1	CELLULAR.ENERGETICS	1	1	0.000222523
HIF-1 signaling pathway: PDHA1	CELLULAR.ENERGETICS	1	1	0.00121448
AMPK signaling pathway: FBP1	CELLULAR.ENERGETICS	1	1	0.014717
Hedgehog signaling pathway: CCND1	EVADING.GROWTH.SUPPRESSORS	5.52372e-21	7.89859e-14	0.00121448
Progesterone-mediated oocyte maturation: CDK2	EVADING.GROWTH.SUPPRESSORS	3.9731e-06	6.1792e-11	1.25448e-09
HIF-1 signaling pathway: CDKN1A	EVADING.GROWTH.SUPPRESSORS	0.000237032	6.54062e-29	4.60572e-06
Progesterone-mediated oocyte maturation: CDK1*	EVADING.GROWTH.SUPPRESSORS	1.42782e-07	0.0253092	1
Jak-STAT signaling pathway: CDKN1A	EVADING.GROWTH.SUPPRESSORS	1.67024e-05	6.54358e-13	1
Jak-STAT signaling pathway: CCND1	EVADING.GROWTH.SUPPRESSORS	4.61794e-05	1	5.87462e-05
PI3K-Akt signaling pathway: CCND1	EVADING.GROWTH.SUPPRESSORS	0.000356593	1	3.88305e-60	Bevacizumab
Thyroid hormone signaling pathway: CCND1	EVADING.GROWTH.SUPPRESSORS	0.0110071	1	4.78568e-17
Hippo signaling pathway: CCND1	EVADING.GROWTH.SUPPRESSORS	0.176034	9.75123e-08	4.8565e-51
ErbB signaling pathway: CDKN1A	EVADING.GROWTH.SUPPRESSORS	1	1.11707e-63	4.68598e-23
Focal adhesion: CCND1	EVADING.GROWTH.SUPPRESSORS	1	4.01399e-11	0.00426307	Bevacizumab
Prolactin signaling pathway: CCND1**	EVADING.GROWTH.SUPPRESSORS	1.02843e-10	1	1
ErbB signaling pathway: CDKN1B	EVADING.GROWTH.SUPPRESSORS	0.00111397	1	1
Wnt signaling pathway: CCND1	EVADING.GROWTH.SUPPRESSORS	0.0480585	1	1
Oxytocin signaling pathway: CCND1	EVADING.GROWTH.SUPPRESSORS	0.146067	1	0.00609068
AMPK signaling pathway: CCND1	EVADING.GROWTH.SUPPRESSORS	1	1	3.58539e-25
Axon guidance: RASA1	GENOME.INSTABILITY.AND.MUTATION	0.0155514	0.00434231	0.264211
Hedgehog signaling pathway: PRKACA	GENOME.INSTABILITY.AND.MUTATION	6.55337e-25	1	1.17327e-46
Chemokine signaling pathway: PRKACA	GENOME.INSTABILITY.AND.MUTATION	3.77505e-15	1	2.77826e-17
Glutamatergic synapse: PRKACA*	GENOME.INSTABILITY.AND.MUTATION	5.23368e-14	1	6.36099e-12
Regulation of lipolysis in adipocytes: PRKACA*	GENOME.INSTABILITY.AND.MUTATION	1.97314e-13	1	2.03023e-17	Pentoxifylline
Cholinergic synapse: CACNA1A	GENOME.INSTABILITY.AND.MUTATION	2.9915e-13	1	4.08501e-18
Dopaminergic synapse: CACNA1A	GENOME.INSTABILITY.AND.MUTATION	3.29254e-13	1	8.33705e-19	Quetiapine
Serotonergic synapse: CACNA1A	GENOME.INSTABILITY.AND.MUTATION	3.3259e-13	1	5.91045e-18
Insulin secretion: ABCC8	GENOME.INSTABILITY.AND.MUTATION	4.72853e-13	1	6.52633e-31
Thyroid hormone signaling pathway: ATP2A2	GENOME.INSTABILITY.AND.MUTATION	1.28704e-12	1	8.13425e-06
GABAergic synapse: PRKACA	GENOME.INSTABILITY.AND.MUTATION	1.09475e-11	1	2.16826e-11
Progesterone-mediated oocyte maturation: PRKACA	GENOME.INSTABILITY.AND.MUTATION	1.29997e-11	1	5.36222e-17
Glutamatergic synapse: CACNA1A	GENOME.INSTABILITY.AND.MUTATION	6.40088e-11	1	3.08062e-13
GABAergic synapse: CACNA1A	GENOME.INSTABILITY.AND.MUTATION	3.7336e-10	1	4.35456e-13
GABAergic synapse: CACNA1A*	GENOME.INSTABILITY.AND.MUTATION	2.31065e-09	1	4.94358e-09
HIF-1 signaling pathway: SLC2A1	GENOME.INSTABILITY.AND.MUTATION	4.14896e-08	1	1.41235e-08
AMPK signaling pathway: GYS1	GENOME.INSTABILITY.AND.MUTATION	1.2834e-07	1	8.46961e-17
PI3K-Akt signaling pathway: GYS1	GENOME.INSTABILITY.AND.MUTATION	3.00123e-07	1	2.17156e-18	Bevacizumab
Hedgehog signaling pathway: PTCH1	GENOME.INSTABILITY.AND.MUTATION	1.71654e-05	1	0.00131716
Serotonergic synapse: PRKACA	GENOME.INSTABILITY.AND.MUTATION	4.25406e-05	1	1.55704e-06	Sulfasalazine
Longevity regulating pathway - mammal: TP53*	GENOME.INSTABILITY.AND.MUTATION	0.000644112	1	1.76866e-13
Thyroid hormone signaling pathway: TP53*	GENOME.INSTABILITY.AND.MUTATION	0.000850657	1	4.47079e-13
PI3K-Akt signaling pathway: TP53	GENOME.INSTABILITY.AND.MUTATION	0.000852405	1	5.98686e-13	Bevacizumab
Glutamatergic synapse: PRKACA	GENOME.INSTABILITY.AND.MUTATION	0.00496815	1	0.000371857
Melanogenesis: PRKACA	GENOME.INSTABILITY.AND.MUTATION	0.0146308	1	2.36743e-08
Apoptosis: LMNA	GENOME.INSTABILITY.AND.MUTATION	0.0822112	1.32996e-05	4.71103e-16
MAPK signaling pathway: TP53	GENOME.INSTABILITY.AND.MUTATION	1	0.00086661	3.81591e-09
Signaling pathways regulating pluripotency of stem cells: CTNNB1*	GENOME.INSTABILITY.AND.MUTATION	1	0.010719	8.20984e-13
Thyroid hormone signaling pathway: CTNNB1	GENOME.INSTABILITY.AND.MUTATION	1	0.0154665	1.18087e-12
Thyroid hormone signaling pathway: NOTCH1	GENOME.INSTABILITY.AND.MUTATION	1.79716e-20	1	1
Dopaminergic synapse: SCN1A	GENOME.INSTABILITY.AND.MUTATION	2.98758e-17	1	0.319074	Quetiapine
Thyroid hormone signaling pathway: CTNNB1*	GENOME.INSTABILITY.AND.MUTATION	4.07718e-08	0.882923	0.284147
Oxytocin signaling pathway: KCNJ2	GENOME.INSTABILITY.AND.MUTATION	0.000308689	1	1
Ras signaling pathway: PIK3R5*	GENOME.INSTABILITY.AND.MUTATION	0.00351837	1	1
Cell cycle: RB1*	GENOME.INSTABILITY.AND.MUTATION	1	0.119268	4.93665e-09
Hippo signaling pathway: AXIN1	GENOME.INSTABILITY.AND.MUTATION	1	0.391427	5.02511e-20
Thyroid hormone signaling pathway: SLC2A1	GENOME.INSTABILITY.AND.MUTATION	1	1	4.78802e-11
MAPK signaling pathway: MAPT	GENOME.INSTABILITY.AND.MUTATION	1	1	6.6803e-06
HIF-1 signaling pathway: PDHA1	GENOME.INSTABILITY.AND.MUTATION	1	1	0.00121448
Fc gamma R-mediated phagocytosis: PLA2G6	GENOME.INSTABILITY.AND.MUTATION	1	1	0.0409399
Toll-like receptor signaling pathway: TNF	IMMUNE.DESTRUCTION	1	1	1.15965e-05	Imiquimod
Rap1 signaling pathway: THBS1	INDUCING.ANGIOGENESIS	5.34742e-14	3.46386e-49	3.34152e-16	Bevacizumab, Pentoxifylline
HIF-1 signaling pathway: VEGFA	INDUCING.ANGIOGENESIS	0.0143794	1.26156e-05	1.36757e-19	Bevacizumab
PPAR signaling pathway: ANGPTL4	INDUCING.ANGIOGENESIS	1.75836e-06	1	0.000338246	Sulfasalazine, Fenofibrate
ErbB signaling pathway: RPS6KB1	INDUCING.ANGIOGENESIS	0.0110439	1	0.00291642
Signaling pathways regulating pluripotency of stem cells: ID1	INDUCING.ANGIOGENESIS	0.0347927	1	4.64074e-09
Hippo signaling pathway: CTGF*	INDUCING.ANGIOGENESIS	1	0.03199	1.2386e-17
Leukocyte transendothelial migration: CDH5	INDUCING.ANGIOGENESIS	8.34628e-55	1	1
Leukocyte transendothelial migration: MMP2	INDUCING.ANGIOGENESIS	1.01974e-17	1	1
Hippo signaling pathway: ID1	INDUCING.ANGIOGENESIS	0.243039	1	4.64777e-12
Hippo signaling pathway: CTGF	INDUCING.ANGIOGENESIS	1	1	1.97155e-23
HIF-1 signaling pathway: ANGPT1	INDUCING.ANGIOGENESIS	1	1	9.10496e-08
HIF-1 signaling pathway: FLT1	INDUCING.ANGIOGENESIS	1	1	4.77911e-06
TGF-beta signaling pathway: RPS6KB1	INDUCING.ANGIOGENESIS	1	1	0.000122152
Ras signaling pathway: TIAM1*	INVASION.AND.METASTASIS	0.000145177	1	0.000143029
NF-kappa B signaling pathway: CXCL12	INVASION.AND.METASTASIS	0.000241044	1	7.08951e-05
Adherens junction: SNAI2	INVASION.AND.METASTASIS	1	9.3208e-05	8.32383e-05
Leukocyte transendothelial migration: MMP2	INVASION.AND.METASTASIS	1.01974e-17	1	1
Adherens junction: SNAI1	INVASION.AND.METASTASIS	0.0470807	1	1
Hippo signaling pathway: SNAI2	INVASION.AND.METASTASIS	1	1	6.03076e-12
Leukocyte transendothelial migration: SIPA1	INVASION.AND.METASTASIS	1	1	4.06598e-09
Wnt signaling pathway: MMP7	INVASION.AND.METASTASIS	1	1	1.5309e-05
Progesterone-mediated oocyte maturation: CDK2	REPLICATIVE.IMMORTALITY	3.9731e-06	6.1792e-11	1.25448e-09
HIF-1 signaling pathway: CDKN1A	REPLICATIVE.IMMORTALITY	0.000237032	6.54062e-29	4.60572e-06
PI3K-Akt signaling pathway: MYC	REPLICATIVE.IMMORTALITY	0.000293325	1.13312e-17	1.34841e-82	Bevacizumab
Signaling pathways regulating pluripotency of stem cells: MYC*	REPLICATIVE.IMMORTALITY	0.000323473	9.62313e-18	7.12958e-83
Hippo signaling pathway: MYC	REPLICATIVE.IMMORTALITY	0.0363785	1.7163e-14	7.08794e-50
Jak-STAT signaling pathway: CDKN1A	REPLICATIVE.IMMORTALITY	1.67024e-05	6.54358e-13	1
Signaling pathways regulating pluripotency of stem cells: ID1	REPLICATIVE.IMMORTALITY	0.0347927	1	4.64074e-09
MAPK signaling pathway: MYC	REPLICATIVE.IMMORTALITY	0.224944	2.56235e-08	0.000163183
Jak-STAT signaling pathway: MYC	REPLICATIVE.IMMORTALITY	0.56618	0.000222138	4.08558e-10
ErbB signaling pathway: CDKN1A	REPLICATIVE.IMMORTALITY	1	1.11707e-63	4.68598e-23
ErbB signaling pathway: MYC	REPLICATIVE.IMMORTALITY	1	5.44336e-07	0.000263071
Thyroid hormone signaling pathway: MYC	REPLICATIVE.IMMORTALITY	1	0.0288562	0.00313452
PI3K-Akt signaling pathway: RBL2	REPLICATIVE.IMMORTALITY	3.10836e-07	1	1	Bevacizumab
Hippo signaling pathway: ID1	REPLICATIVE.IMMORTALITY	0.243039	1	4.64777e-12
Wnt signaling pathway: MYC	REPLICATIVE.IMMORTALITY	1	1	1.37777e-13
Signaling pathways regulating pluripotency of stem cells: MYC	REPLICATIVE.IMMORTALITY	1	1	0.000310372
Hippo signaling pathway: BIRC2	RESISTING.CELL.DEATH	4.66393e-07	0.0301526	6.41443e-29
PI3K-Akt signaling pathway: MYC	RESISTING.CELL.DEATH	0.000293325	1.13312e-17	1.34841e-82	Bevacizumab
Signaling pathways regulating pluripotency of stem cells: MYC*	RESISTING.CELL.DEATH	0.000323473	9.62313e-18	7.12958e-83
Hippo signaling pathway: MYC	RESISTING.CELL.DEATH	0.0363785	1.7163e-14	7.08794e-50
Natural killer cell mediated cytotoxicity: CASP3	RESISTING.CELL.DEATH	1.45792e-06	6.56557e-20	1
Serotonergic synapse: CASP3	RESISTING.CELL.DEATH	0.00342185	6.98626e-23	1
Ras signaling pathway: BCL2L1	RESISTING.CELL.DEATH	5.6166e-09	1	3.6866e-05	Bevacizumab
Hippo signaling pathway: BIRC5	RESISTING.CELL.DEATH	1.43065e-08	0.300535	1.63584e-08
PI3K-Akt signaling pathway: BCL2L1	RESISTING.CELL.DEATH	4.74991e-08	1	6.36672e-07	Bevacizumab
Thyroid hormone signaling pathway: BAD	RESISTING.CELL.DEATH	0.000904257	1	5.23693e-18
ErbB signaling pathway: BAD	RESISTING.CELL.DEATH	0.00114881	1	5.65021e-19
cAMP signaling pathway: BAD	RESISTING.CELL.DEATH	0.0100264	1	1.9926e-17	Pentoxifylline, Quetiapine
VEGF signaling pathway: BAD	RESISTING.CELL.DEATH	0.014482	1	3.85314e-17	Bevacizumab
Focal adhesion: BAD	RESISTING.CELL.DEATH	0.0160971	1	4.33918e-17	Bevacizumab
MAPK signaling pathway: MYC	RESISTING.CELL.DEATH	0.224944	2.56235e-08	0.000163183
PI3K-Akt signaling pathway: MCL1	RESISTING.CELL.DEATH	0.23275	0.0218441	1.46373e-06	Bevacizumab
Jak-STAT signaling pathway: MYC	RESISTING.CELL.DEATH	0.56618	0.000222138	4.08558e-10
ErbB signaling pathway: MYC	RESISTING.CELL.DEATH	1	5.44336e-07	0.000263071
Apoptosis: MCL1	RESISTING.CELL.DEATH	1	0.0106206	4.82721e-30
Thyroid hormone signaling pathway: MYC	RESISTING.CELL.DEATH	1	0.0288562	0.00313452
PI3K-Akt signaling pathway: FASLG	RESISTING.CELL.DEATH	2.44583e-13	1	1	Bevacizumab
NF-kappa B signaling pathway: BCL2A1	RESISTING.CELL.DEATH	2.63768e-13	1	1
Jak-STAT signaling pathway: BCL2L1	RESISTING.CELL.DEATH	4.68605e-10	1	1
Chemokine signaling pathway: FOXO3	RESISTING.CELL.DEATH	1.76756e-09	1	1
Jak-STAT signaling pathway: MCL1	RESISTING.CELL.DEATH	9.53913e-07	1	1
Apoptosis: PMAIP1	RESISTING.CELL.DEATH	5.02769e-06	1	1
TNF signaling pathway: JUN	RESISTING.CELL.DEATH	9.57868e-05	1	1
Jak-STAT signaling pathway: BCL2	RESISTING.CELL.DEATH	0.00144125	1	1
NOD-like receptor signaling pathway: CASP8	RESISTING.CELL.DEATH	0.00213629	1	1
Apoptosis: FASLG*	RESISTING.CELL.DEATH	0.00291397	1	1
Neurotrophin signaling pathway: JUN	RESISTING.CELL.DEATH	0.00298326	1	1
Longevity regulating pathway - mammal: BAX	RESISTING.CELL.DEATH	0.0171562	1	1
Sphingolipid signaling pathway: BAX	RESISTING.CELL.DEATH	0.0313027	1	1	Pentoxifylline
Natural killer cell mediated cytotoxicity: BID	RESISTING.CELL.DEATH	1	7.53962e-05	1
p53 signaling pathway: CASP3	RESISTING.CELL.DEATH	1	0.00062867	1
PI3K-Akt signaling pathway: BCL2L1*	RESISTING.CELL.DEATH	0.0955761	1	0.000310613	Bevacizumab
cAMP signaling pathway: MAPK8	RESISTING.CELL.DEATH	0.130538	1	0.0182421	Pentoxifylline, Quetiapine
NF-kappa B signaling pathway: BCL2L1**	RESISTING.CELL.DEATH	1	0.0756668	6.56419e-08
Phospholipase D signaling pathway: MTOR	RESISTING.CELL.DEATH	1	0.636008	0.00254981
Wnt signaling pathway: MYC	RESISTING.CELL.DEATH	1	1	1.37777e-13
NF-kappa B signaling pathway: BCL2L1*	RESISTING.CELL.DEATH	1	1	5.4488e-12
Natural killer cell mediated cytotoxicity: FAS	RESISTING.CELL.DEATH	1	1	3.0038e-06
Toll-like receptor signaling pathway: TNF	RESISTING.CELL.DEATH	1	1	1.15965e-05	Imiquimod
Signaling pathways regulating pluripotency of stem cells: MYC	RESISTING.CELL.DEATH	1	1	0.000310372
Fc epsilon RI signaling pathway: MAPK8	RESISTING.CELL.DEATH	1	1	0.00406144
Wnt signaling pathway: MAPK8	RESISTING.CELL.DEATH	1	1	0.00647312
Apoptosis: BID*	RESISTING.CELL.DEATH	1	1	0.00840713
Thyroid hormone signaling pathway: MTOR	RESISTING.CELL.DEATH	1	1	0.00970101
Oxytocin signaling pathway: JUN	RESISTING.CELL.DEATH	1	1	0.0303347
Hedgehog signaling pathway: CCND1	SUSTAINING.PROLIFERATIVE.SIGNALING	5.52372e-21	7.89859e-14	0.00121448
Thyroid hormone signaling pathway: FOXO1	SUSTAINING.PROLIFERATIVE.SIGNALING	2.90551e-13	0.00609771	1.555e-05
Thyroid hormone signaling pathway: STAT1	SUSTAINING.PROLIFERATIVE.SIGNALING	1.03746e-11	0.0123333	5.75995e-07
Progesterone-mediated oocyte maturation: CDK2	SUSTAINING.PROLIFERATIVE.SIGNALING	3.9731e-06	6.1792e-11	1.25448e-09
HIF-1 signaling pathway: CDKN1A	SUSTAINING.PROLIFERATIVE.SIGNALING	0.000237032	6.54062e-29	4.60572e-06
PI3K-Akt signaling pathway: MYC	SUSTAINING.PROLIFERATIVE.SIGNALING	0.000293325	1.13312e-17	1.34841e-82	Bevacizumab
Signaling pathways regulating pluripotency of stem cells: MYC*	SUSTAINING.PROLIFERATIVE.SIGNALING	0.000323473	9.62313e-18	7.12958e-83
Hippo signaling pathway: MYC	SUSTAINING.PROLIFERATIVE.SIGNALING	0.0363785	1.7163e-14	7.08794e-50
PI3K-Akt signaling pathway: CCND1 CDK2	SUSTAINING.PROLIFERATIVE.SIGNALING	1.13168e-15	2.104e-09	1	Bevacizumab
Progesterone-mediated oocyte maturation: CDK1*	SUSTAINING.PROLIFERATIVE.SIGNALING	1.42782e-07	0.0253092	1
Jak-STAT signaling pathway: CDKN1A	SUSTAINING.PROLIFERATIVE.SIGNALING	1.67024e-05	6.54358e-13	1
Glutamatergic synapse: MAPK1	SUSTAINING.PROLIFERATIVE.SIGNALING	3.81545e-19	1	1.82326e-24
PPAR signaling pathway: ILK	SUSTAINING.PROLIFERATIVE.SIGNALING	1.57264e-15	1	1.30738e-19
Leukocyte transendothelial migration: MAPK14	SUSTAINING.PROLIFERATIVE.SIGNALING	1.6659e-09	1	4.07138e-05
Jak-STAT signaling pathway: CCND1	SUSTAINING.PROLIFERATIVE.SIGNALING	4.61794e-05	1	5.87462e-05
PI3K-Akt signaling pathway: CCND1	SUSTAINING.PROLIFERATIVE.SIGNALING	0.000356593	1	3.88305e-60	Bevacizumab
Thyroid hormone signaling pathway: CCND1	SUSTAINING.PROLIFERATIVE.SIGNALING	0.0110071	1	4.78568e-17
Signaling pathways regulating pluripotency of stem cells: ID1	SUSTAINING.PROLIFERATIVE.SIGNALING	0.0347927	1	4.64074e-09
Hippo signaling pathway: CCND1	SUSTAINING.PROLIFERATIVE.SIGNALING	0.176034	9.75123e-08	4.8565e-51
MAPK signaling pathway: MYC	SUSTAINING.PROLIFERATIVE.SIGNALING	0.224944	2.56235e-08	0.000163183
Jak-STAT signaling pathway: MYC	SUSTAINING.PROLIFERATIVE.SIGNALING	0.56618	0.000222138	4.08558e-10
ErbB signaling pathway: CDKN1A	SUSTAINING.PROLIFERATIVE.SIGNALING	1	1.11707e-63	4.68598e-23
Focal adhesion: CCND1	SUSTAINING.PROLIFERATIVE.SIGNALING	1	4.01399e-11	0.00426307	Bevacizumab
ErbB signaling pathway: MYC	SUSTAINING.PROLIFERATIVE.SIGNALING	1	5.44336e-07	0.000263071
Hippo signaling pathway: FGF1	SUSTAINING.PROLIFERATIVE.SIGNALING	1	0.000178657	3.98608e-35
Adipocytokine signaling pathway: IRS1	SUSTAINING.PROLIFERATIVE.SIGNALING	1	0.00164944	0.000749625
HIF-1 signaling pathway: PDK1	SUSTAINING.PROLIFERATIVE.SIGNALING	1	0.0017664	0.0078681
Thyroid hormone signaling pathway: MYC	SUSTAINING.PROLIFERATIVE.SIGNALING	1	0.0288562	0.00313452
Prolactin signaling pathway: CCND1**	SUSTAINING.PROLIFERATIVE.SIGNALING	1.02843e-10	1	1
Signaling pathways regulating pluripotency of stem cells: MAPK1	SUSTAINING.PROLIFERATIVE.SIGNALING	3.10031e-10	0.0910421	1
AMPK signaling pathway: FOXO1	SUSTAINING.PROLIFERATIVE.SIGNALING	5.21248e-08	1	1
Rap1 signaling pathway: MAPK1	SUSTAINING.PROLIFERATIVE.SIGNALING	1.21809e-07	1	1	Bevacizumab, Pentoxifylline
TNF signaling pathway: JUN	SUSTAINING.PROLIFERATIVE.SIGNALING	9.57868e-05	1	1
PPAR signaling pathway: PDPK1	SUSTAINING.PROLIFERATIVE.SIGNALING	9.9683e-05	1	1
Axon guidance: RAF1	SUSTAINING.PROLIFERATIVE.SIGNALING	0.00156789	1	1
Neurotrophin signaling pathway: JUN	SUSTAINING.PROLIFERATIVE.SIGNALING	0.00298326	1	1
Signaling pathways regulating pluripotency of stem cells: MAPK14	SUSTAINING.PROLIFERATIVE.SIGNALING	0.00318527	1	1
MAPK signaling pathway: ATF2	SUSTAINING.PROLIFERATIVE.SIGNALING	0.00461586	0.0996224	0.0603283
Circadian entrainment: FOS	SUSTAINING.PROLIFERATIVE.SIGNALING	0.00705562	1	1
Axon guidance: ILK	SUSTAINING.PROLIFERATIVE.SIGNALING	0.0455965	1	1
Wnt signaling pathway: CCND1	SUSTAINING.PROLIFERATIVE.SIGNALING	0.0480585	1	1
Axon guidance: MAPK1*	SUSTAINING.PROLIFERATIVE.SIGNALING	0.0481624	0.0865653	1
Fc epsilon RI signaling pathway: MAPK14	SUSTAINING.PROLIFERATIVE.SIGNALING	1	0.0168215	1
Rap1 signaling pathway: MAPK14	SUSTAINING.PROLIFERATIVE.SIGNALING	1	0.0283997	1	Bevacizumab, Pentoxifylline
Oxytocin signaling pathway: CCND1	SUSTAINING.PROLIFERATIVE.SIGNALING	0.146067	1	0.00609068
Hippo signaling pathway: ID1	SUSTAINING.PROLIFERATIVE.SIGNALING	0.243039	1	4.64777e-12
Phospholipase D signaling pathway: MTOR	SUSTAINING.PROLIFERATIVE.SIGNALING	1	0.636008	0.00254981
AMPK signaling pathway: CCND1	SUSTAINING.PROLIFERATIVE.SIGNALING	1	1	3.58539e-25
Wnt signaling pathway: MYC	SUSTAINING.PROLIFERATIVE.SIGNALING	1	1	1.37777e-13
Sphingolipid signaling pathway: MAPK1	SUSTAINING.PROLIFERATIVE.SIGNALING	1	1	2.92371e-09
B cell receptor signaling pathway: BLNK GRB2	SUSTAINING.PROLIFERATIVE.SIGNALING	1	1	2.93876e-05
Signaling pathways regulating pluripotency of stem cells: MYC	SUSTAINING.PROLIFERATIVE.SIGNALING	1	1	0.000310372
Chemokine signaling pathway: PAK1	SUSTAINING.PROLIFERATIVE.SIGNALING	1	1	0.00163911
Thyroid hormone signaling pathway: MTOR	SUSTAINING.PROLIFERATIVE.SIGNALING	1	1	0.00970101
Hippo signaling pathway: SMAD7	SUSTAINING.PROLIFERATIVE.SIGNALING	1	1	0.0138908
cGMP-PKG signaling pathway: MAPK1	SUSTAINING.PROLIFERATIVE.SIGNALING	1	1	0.0169413	Pentoxifylline
Signaling pathways regulating pluripotency of stem cells: SMAD2	SUSTAINING.PROLIFERATIVE.SIGNALING	1	1	0.0198219
Oxytocin signaling pathway: JUN	SUSTAINING.PROLIFERATIVE.SIGNALING	1	1	0.0303347
Longevity regulating pathway - mammal: SOD2	TUMOR.PROMOTING.INFLAMMATION	0.00482182	1.53516e-05	2.64905e-36
NOD-like receptor signaling pathway: PYCARD CASP1	TUMOR.PROMOTING.INFLAMMATION	3.20356e-06	0.589372	2.35328e-08
Toll-like receptor signaling pathway: CXCL10	TUMOR.PROMOTING.INFLAMMATION	0.00482182	1	1
Toll-like receptor signaling pathway: TNF	TUMOR.PROMOTING.INFLAMMATION	1	1	1.15965e-05	Imiquimod
